# Supplementary material for: Candida auris on Apples: Diversity and Clinical Significance
Source: mBio. 2022 Mar 31;13(2):e00518-22. doi: 10.1128/mbio.00518-22 (PMC9040835; doi:10.1128/mbio.00518-22)
Supplement: TABLE S1 [file mbio.00518-22-st001.xlsx]

## Sheet: Sheet1
Accession number	Country	Continent	Source	Strain	Collection_dates	Bioproject	Reference publication	Submitted by
SRR11485327	India	Asia	Blood culture	WM_18.194	not applicable	PRJNA603602	PMID: 32500091	Institute of Clinical Pathology and Medical Research, Westmead Hospital
SRR11485329	India	Asia	Blood culture	WM_18.174	not applicable	PRJNA603602	PMID: 32500091	Institute of Clinical Pathology and Medical Research, Westmead Hospital
SRR11485330	India	Asia	Blood culture	WM_18.173	not applicable	PRJNA603602	PMID: 32500091	Institute of Clinical Pathology and Medical Research, Westmead Hospital
SRR12057693	United States	North America	urine	[Candida] auris 19-61	not applicable	PRJNA640677	not applicable	NY Public Health's Wadsworth Center Mycology Laboratory.
SRR12057694	United States	North America	blood	[Candida] auris 19-43	not applicable	PRJNA640677	not applicable	NY Public Health's Wadsworth Center Mycology Laboratory.
SRR12057695	United States	North America	blood	[Candida] auris 19-42	not applicable	PRJNA640677	not applicable	NY Public Health's Wadsworth Center Mycology Laboratory.
SRR12057696	United States	North America	urine	[Candida] auris 19-4	not applicable	PRJNA640677	not applicable	NY Public Health's Wadsworth Center Mycology Laboratory.
SRR12073455	United States	North America	blood	B17907	2019	PRJNA638416	not applicable	National Center for Emerging and Zoonotic Infectious Diseases- Mycotic Diseases Branch (cdc-ncezid-mdb)
SRR12073464	United States	North America	urine	B17650	2019	PRJNA638416	not applicable	National Center for Emerging and Zoonotic Infectious Diseases- Mycotic Diseases Branch (cdc-ncezid-mdb)
SRR12073467	United States	North America	blood	B17604	2019	PRJNA638416	not applicable	National Center for Emerging and Zoonotic Infectious Diseases- Mycotic Diseases Branch (cdc-ncezid-mdb)
SRR12073468	United States	North America	urine	B17055	2019	PRJNA638416	not applicable	National Center for Emerging and Zoonotic Infectious Diseases- Mycotic Diseases Branch (cdc-ncezid-mdb)
SRR12073470	United States	North America	urine	B17051	2019	PRJNA638416	not applicable	National Center for Emerging and Zoonotic Infectious Diseases- Mycotic Diseases Branch (cdc-ncezid-mdb)
SRR12787994	United States	North America	blood	B18979	2020	PRJNA638416	not applicable	National Center for Emerging and Zoonotic Infectious Diseases- Mycotic Diseases Branch (cdc-ncezid-mdb)
SRR12787995	United States	North America	blood	B18978	2020	PRJNA638416	not applicable	National Center for Emerging and Zoonotic Infectious Diseases- Mycotic Diseases Branch (cdc-ncezid-mdb)
SRR12667428	Italy	Europe	urine	FG_GE10	2020-05-18	PRJNA655187	PMID: 33672021	University of Genoa
SRR12667429	Italy	Europe	bronchoalveolar lavage	FG_GE9	2020-05-06	PRJNA655187	PMID: 33672021	University of Genoa
SRR12667430	Italy	Europe	blood	FG_GE8	2020-04-23	PRJNA655187	PMID: 33672021	University of Genoa
SRR12667431	Italy	Europe	bronchoalveolar lavage	FG_GE7	2020-04-16	PRJNA655187	PMID: 33672021	University of Genoa
SRR12667432	Italy	Europe	bronchoalveolar lavage	FG_GE6	2020-03-19	PRJNA655187	PMID: 33672021	University of Genoa
SRR12667433	Italy	Europe	bronchoalveolar lavage	FG_GE5	2020-02-23	PRJNA655187	PMID: 33672021	University of Genoa
SRR12667434	Italy	Europe	blood	FG_GE4	2020-02-17	PRJNA655187	PMID: 33672021	University of Genoa
SRR12667435	Italy	Europe	blood	FG_GE3	2020-01-28	PRJNA655187	PMID: 33672021	University of Genoa
SRR12667436	Italy	Europe	blood	FG_GE2	2019-08-01	PRJNA655187	PMID: 33672021	University of Genoa
SRR12667437	Italy	Europe	blood	FG_GE1	2019-07-20	PRJNA655187	PMID: 33672021	University of Genoa
SRR13075213	United States	North America	blood	B11861	1905-07-05	PRJNA493622	PMID: 30293877	National Center for Emerging and Zoonotic Infectious Diseases- Mycotic Diseases Branch (cdc-ncezid-mdb)
SRR7909129	United States	North America	blood	B12079	2016-10-01	PRJNA493622	PMID: 30293877	National Center for Emerging and Zoonotic Infectious Diseases- Mycotic Diseases Branch (cdc-ncezid-mdb)
SRR7909130	United States	North America	Axilla	B12879	2017-05-03	PRJNA493622	PMID: 30293877	National Center for Emerging and Zoonotic Infectious Diseases- Mycotic Diseases Branch (cdc-ncezid-mdb)
SRR7909131	United States	North America	blood	B12800	2017-03-10	PRJNA493622	PMID: 30293877	National Center for Emerging and Zoonotic Infectious Diseases- Mycotic Diseases Branch (cdc-ncezid-mdb)
SRR7909132	United States	North America	Axilla/Groin	B12600	2017-01-06	PRJNA493622	PMID: 30293877	National Center for Emerging and Zoonotic Infectious Diseases- Mycotic Diseases Branch (cdc-ncezid-mdb)
SRR7909133	United States	North America	blood	B12553	2017-02-24	PRJNA493622	PMID: 30293877	National Center for Emerging and Zoonotic Infectious Diseases- Mycotic Diseases Branch (cdc-ncezid-mdb)
SRR7909134	United States	North America	blood	B12734	2017-04-02	PRJNA493622	PMID: 30293877	National Center for Emerging and Zoonotic Infectious Diseases- Mycotic Diseases Branch (cdc-ncezid-mdb)
SRR7909135	United States	North America	Wound foot	B12677	2017-03-08	PRJNA493622	PMID: 30293877	National Center for Emerging and Zoonotic Infectious Diseases- Mycotic Diseases Branch (cdc-ncezid-mdb)
SRR7909137	United States	North America	blood	B11858	2015-07-12	PRJNA493622	PMID: 30293877	National Center for Emerging and Zoonotic Infectious Diseases- Mycotic Diseases Branch (cdc-ncezid-mdb)
SRR7909139	United States	North America	Axilla/Groin	B12597	2017-01-06	PRJNA493622	PMID: 30293877	National Center for Emerging and Zoonotic Infectious Diseases- Mycotic Diseases Branch (cdc-ncezid-mdb)
SRR7909140	United States	North America	urine	B12898	2017-03-16	PRJNA493622	PMID: 30293877	National Center for Emerging and Zoonotic Infectious Diseases- Mycotic Diseases Branch (cdc-ncezid-mdb)
SRR7909143	United States	North America	Axilla	B13005	2017-05-17	PRJNA493622	PMID: 30293877	National Center for Emerging and Zoonotic Infectious Diseases- Mycotic Diseases Branch (cdc-ncezid-mdb)
SRR7909144	United States	North America	blood	B12359	2016-10-20	PRJNA493622	PMID: 30293877	National Center for Emerging and Zoonotic Infectious Diseases- Mycotic Diseases Branch (cdc-ncezid-mdb)
SRR7909146	United States	North America	blood	B12536	2017-01-26	PRJNA493622	PMID: 30293877	National Center for Emerging and Zoonotic Infectious Diseases- Mycotic Diseases Branch (cdc-ncezid-mdb)
SRR7909147	United States	North America	blood	B12044	2016-08-20	PRJNA493622	PMID: 30293877	National Center for Emerging and Zoonotic Infectious Diseases- Mycotic Diseases Branch (cdc-ncezid-mdb)
SRR7909148	United States	North America	Axilla	B12930	2017-05-31	PRJNA493622	PMID: 30293877	National Center for Emerging and Zoonotic Infectious Diseases- Mycotic Diseases Branch (cdc-ncezid-mdb)
SRR7909149	United States	North America	Axilla	B13001	2017-05-17	PRJNA493622	PMID: 30293877	National Center for Emerging and Zoonotic Infectious Diseases- Mycotic Diseases Branch (cdc-ncezid-mdb)
SRR7909150	United States	North America	Axilla/Groin	B12459	2016-12-21	PRJNA493622	PMID: 30293877	National Center for Emerging and Zoonotic Infectious Diseases- Mycotic Diseases Branch (cdc-ncezid-mdb)
SRR7909152	United States	North America	Axilla	B12877	2017-05-03	PRJNA493622	PMID: 30293877	National Center for Emerging and Zoonotic Infectious Diseases- Mycotic Diseases Branch (cdc-ncezid-mdb)
SRR7909153	United States	North America	blood	B12428	2016-12-06	PRJNA493622	PMID: 30293877	National Center for Emerging and Zoonotic Infectious Diseases- Mycotic Diseases Branch (cdc-ncezid-mdb)
SRR7909154	United States	North America	nares	B12598	2017-01-06	PRJNA493622	PMID: 30293877	National Center for Emerging and Zoonotic Infectious Diseases- Mycotic Diseases Branch (cdc-ncezid-mdb)
SRR7909155	United States	North America	Axilla	B13328	2017-05-31	PRJNA493622	PMID: 30293877	National Center for Emerging and Zoonotic Infectious Diseases- Mycotic Diseases Branch (cdc-ncezid-mdb)
SRR7909156	United States	North America	Nose	B12456	2016-12-23	PRJNA493622	PMID: 30293877	National Center for Emerging and Zoonotic Infectious Diseases- Mycotic Diseases Branch (cdc-ncezid-mdb)
SRR7909157	United States	North America	blood	B12078	2016-09-25	PRJNA493622	PMID: 30293877	National Center for Emerging and Zoonotic Infectious Diseases- Mycotic Diseases Branch (cdc-ncezid-mdb)
SRR7909159	United States	North America	urine	B12446	2016-12-23	PRJNA493622	PMID: 30293877	National Center for Emerging and Zoonotic Infectious Diseases- Mycotic Diseases Branch (cdc-ncezid-mdb)
SRR7909160	United States	North America	nares	B12945	2017-04-26	PRJNA493622	PMID: 30293877	National Center for Emerging and Zoonotic Infectious Diseases- Mycotic Diseases Branch (cdc-ncezid-mdb)
SRR7909161	United States	North America	blood	B11815	2016-04-11	PRJNA493622	PMID: 30293877	National Center for Emerging and Zoonotic Infectious Diseases- Mycotic Diseases Branch (cdc-ncezid-mdb)
SRR7909162	United States	North America	blood	B12045	2013-05-11	PRJNA493622	PMID: 30293877	National Center for Emerging and Zoonotic Infectious Diseases- Mycotic Diseases Branch (cdc-ncezid-mdb)
SRR7909163	United States	North America	urine	B12796	2017-04-05	PRJNA493622	PMID: 30293877	National Center for Emerging and Zoonotic Infectious Diseases- Mycotic Diseases Branch (cdc-ncezid-mdb)
SRR7909164	United States	North America	Axilla	B13006	2017-05-17	PRJNA493622	PMID: 30293877	National Center for Emerging and Zoonotic Infectious Diseases- Mycotic Diseases Branch (cdc-ncezid-mdb)
SRR7909165	United States	North America	urine	B12892	2017-04-28	PRJNA493622	PMID: 30293877	National Center for Emerging and Zoonotic Infectious Diseases- Mycotic Diseases Branch (cdc-ncezid-mdb)
SRR7909166	United States	North America	abdomen	B12749	2017-04-16	PRJNA493622	PMID: 30293877	National Center for Emerging and Zoonotic Infectious Diseases- Mycotic Diseases Branch (cdc-ncezid-mdb)
SRR7909167	United States	North America	Groin	B12626	2017-03-14	PRJNA493622	PMID: 30293877	National Center for Emerging and Zoonotic Infectious Diseases- Mycotic Diseases Branch (cdc-ncezid-mdb)
SRR7909168	United States	North America	blood	B12360	2016-10-20	PRJNA493622	PMID: 30293877	National Center for Emerging and Zoonotic Infectious Diseases- Mycotic Diseases Branch (cdc-ncezid-mdb)
SRR7909169	United States	North America	sputum	B12803	2017-04-01	PRJNA493622	PMID: 30293877	National Center for Emerging and Zoonotic Infectious Diseases- Mycotic Diseases Branch (cdc-ncezid-mdb)
SRR7909170	United States	North America	Axilla	B12448	2016-12-23	PRJNA493622	PMID: 30293877	National Center for Emerging and Zoonotic Infectious Diseases- Mycotic Diseases Branch (cdc-ncezid-mdb)
SRR7909171	United States	North America	Axilla/Groin	B12797	2017-04-13	PRJNA493622	PMID: 30293877	National Center for Emerging and Zoonotic Infectious Diseases- Mycotic Diseases Branch (cdc-ncezid-mdb)
SRR7909173	United States	North America	urine	B12596	2017-02-24	PRJNA493622	PMID: 30293877	National Center for Emerging and Zoonotic Infectious Diseases- Mycotic Diseases Branch (cdc-ncezid-mdb)
SRR7909174	United States	North America	urine	B12603	2017-01-14	PRJNA493622	PMID: 30293877	National Center for Emerging and Zoonotic Infectious Diseases- Mycotic Diseases Branch (cdc-ncezid-mdb)
SRR7909175	United States	North America	urine	B12831	2017-04-18	PRJNA493622	PMID: 30293877	National Center for Emerging and Zoonotic Infectious Diseases- Mycotic Diseases Branch (cdc-ncezid-mdb)
SRR7909176	United States	North America	bile	B12423	2016-11-02	PRJNA493622	PMID: 30293877	National Center for Emerging and Zoonotic Infectious Diseases- Mycotic Diseases Branch (cdc-ncezid-mdb)
SRR7909177	United States	North America	urine	B12554	2017-02-19	PRJNA493622	PMID: 30293877	National Center for Emerging and Zoonotic Infectious Diseases- Mycotic Diseases Branch (cdc-ncezid-mdb)
SRR7909178	United States	North America	blood	B12424	2016-06-07	PRJNA493622	PMID: 30293877	National Center for Emerging and Zoonotic Infectious Diseases- Mycotic Diseases Branch (cdc-ncezid-mdb)
SRR7909180	United States	North America	blood	B12419	2017-01-04	PRJNA493622	PMID: 30293877	National Center for Emerging and Zoonotic Infectious Diseases- Mycotic Diseases Branch (cdc-ncezid-mdb)
SRR7909181	United States	North America	Groin	B12929	2017-03-29	PRJNA493622	PMID: 30293877	National Center for Emerging and Zoonotic Infectious Diseases- Mycotic Diseases Branch (cdc-ncezid-mdb)
SRR7909182	United States	North America	GT	B12601	2017-01-06	PRJNA493622	PMID: 30293877	National Center for Emerging and Zoonotic Infectious Diseases- Mycotic Diseases Branch (cdc-ncezid-mdb)
SRR7909183	United States	North America	blood	B12555	2017-01-19	PRJNA493622	PMID: 30293877	National Center for Emerging and Zoonotic Infectious Diseases- Mycotic Diseases Branch (cdc-ncezid-mdb)
SRR7909184	United States	North America	Axilla/Groin	B12427	2016-12-09	PRJNA493622	PMID: 30293877	National Center for Emerging and Zoonotic Infectious Diseases- Mycotic Diseases Branch (cdc-ncezid-mdb)
SRR7909186	United States	North America	skin	B13551	2017-06-14	PRJNA493622	PMID: 30293877	National Center for Emerging and Zoonotic Infectious Diseases- Mycotic Diseases Branch (cdc-ncezid-mdb)
SRR7909187	United States	North America	Axilla	B12943	2017-04-19	PRJNA493622	PMID: 30293877	National Center for Emerging and Zoonotic Infectious Diseases- Mycotic Diseases Branch (cdc-ncezid-mdb)
SRR7909188	United States	North America	Axilla	B13008	2017-05-17	PRJNA493622	PMID: 30293877	National Center for Emerging and Zoonotic Infectious Diseases- Mycotic Diseases Branch (cdc-ncezid-mdb)
SRR7909189	United States	North America	blood	B11814	2016-04-11	PRJNA493622	PMID: 30293877	National Center for Emerging and Zoonotic Infectious Diseases- Mycotic Diseases Branch (cdc-ncezid-mdb)
SRR7909190	United States	North America	blood	B12700	2017-02-12	PRJNA493622	PMID: 30293877	National Center for Emerging and Zoonotic Infectious Diseases- Mycotic Diseases Branch (cdc-ncezid-mdb)
SRR7909192	United States	North America	sputum	B12552	2017-02-17	PRJNA493622	PMID: 30293877	National Center for Emerging and Zoonotic Infectious Diseases- Mycotic Diseases Branch (cdc-ncezid-mdb)
SRR7909193	United States	North America	Axilla/groin	B12694	2017-03-09	PRJNA493622	PMID: 30293877	National Center for Emerging and Zoonotic Infectious Diseases- Mycotic Diseases Branch (cdc-ncezid-mdb)
SRR7909194	United States	North America	Axilla/Groin	B12486	2017-01-10	PRJNA493622	PMID: 30293877	National Center for Emerging and Zoonotic Infectious Diseases- Mycotic Diseases Branch (cdc-ncezid-mdb)
SRR7909195	United States	North America	Oropharynx	B12091	2016-10-05	PRJNA493622	PMID: 30293877	National Center for Emerging and Zoonotic Infectious Diseases- Mycotic Diseases Branch (cdc-ncezid-mdb)
SRR7909196	United States	North America	Rash	B12817	2017-04-05	PRJNA493622	PMID: 30293877	National Center for Emerging and Zoonotic Infectious Diseases- Mycotic Diseases Branch (cdc-ncezid-mdb)
SRR7909197	United States	North America	ear	B12092	2016-10-06	PRJNA493622	PMID: 30293877	National Center for Emerging and Zoonotic Infectious Diseases- Mycotic Diseases Branch (cdc-ncezid-mdb)
SRR7909198	United States	North America	Rectal	B12599	2017-01-06	PRJNA493622	PMID: 30293877	National Center for Emerging and Zoonotic Infectious Diseases- Mycotic Diseases Branch (cdc-ncezid-mdb)
SRR7909201	United States	North America	Axilla/Groin	B12562	2017-02-28	PRJNA493622	PMID: 30293877	National Center for Emerging and Zoonotic Infectious Diseases- Mycotic Diseases Branch (cdc-ncezid-mdb)
SRR7909202	United States	North America	Groin	B12680	2017-03-17	PRJNA493622	PMID: 30293877	National Center for Emerging and Zoonotic Infectious Diseases- Mycotic Diseases Branch (cdc-ncezid-mdb)
SRR7909203	United States	North America	blood	B12041	2016-08-14	PRJNA493622	PMID: 30293877	National Center for Emerging and Zoonotic Infectious Diseases- Mycotic Diseases Branch (cdc-ncezid-mdb)
SRR7909204	United States	North America	Axilla	B12885	2017-05-03	PRJNA493622	PMID: 30293877	National Center for Emerging and Zoonotic Infectious Diseases- Mycotic Diseases Branch (cdc-ncezid-mdb)
SRR7909205	United States	North America	Groin	B12699	2017-03-07	PRJNA493622	PMID: 30293877	National Center for Emerging and Zoonotic Infectious Diseases- Mycotic Diseases Branch (cdc-ncezid-mdb)
SRR7909206	United States	North America	Axilla/Groin	B12468	2016-12-15	PRJNA493622	PMID: 30293877	National Center for Emerging and Zoonotic Infectious Diseases- Mycotic Diseases Branch (cdc-ncezid-mdb)
SRR7909208	United States	North America	urine	B12975	2017-05-03	PRJNA493622	PMID: 30293877	National Center for Emerging and Zoonotic Infectious Diseases- Mycotic Diseases Branch (cdc-ncezid-mdb)
SRR7909209	United States	North America	Axilla/Groin	B12458	2016-12-21	PRJNA493622	PMID: 30293877	National Center for Emerging and Zoonotic Infectious Diseases- Mycotic Diseases Branch (cdc-ncezid-mdb)
SRR7909210	United States	North America	blood	B12490	2016-12-26	PRJNA493622	PMID: 30293877	National Center for Emerging and Zoonotic Infectious Diseases- Mycotic Diseases Branch (cdc-ncezid-mdb)
SRR7909211	United States	North America	nares	B12602	2017-01-06	PRJNA493622	PMID: 30293877	National Center for Emerging and Zoonotic Infectious Diseases- Mycotic Diseases Branch (cdc-ncezid-mdb)
SRR7909212	United States	North America	Nose	B13318	2017-05-30	PRJNA493622	PMID: 30293877	National Center for Emerging and Zoonotic Infectious Diseases- Mycotic Diseases Branch (cdc-ncezid-mdb)
SRR7909213	United States	North America	nasal	B12695	2017-03-09	PRJNA493622	PMID: 30293877	National Center for Emerging and Zoonotic Infectious Diseases- Mycotic Diseases Branch (cdc-ncezid-mdb)
SRR7909214	United States	North America	Foot wound	B12681	2017-03-17	PRJNA493622	PMID: 30293877	National Center for Emerging and Zoonotic Infectious Diseases- Mycotic Diseases Branch (cdc-ncezid-mdb)
SRR7909215	United States	North America	ear	B12452	2016-12-23	PRJNA493622	PMID: 30293877	National Center for Emerging and Zoonotic Infectious Diseases- Mycotic Diseases Branch (cdc-ncezid-mdb)
SRR7909216	United States	North America	Groin	B12356	2016-11-22	PRJNA493622	PMID: 30293877	National Center for Emerging and Zoonotic Infectious Diseases- Mycotic Diseases Branch (cdc-ncezid-mdb)
SRR7909217	United States	North America	urine	B12535	2017-01-10	PRJNA493622	PMID: 30293877	National Center for Emerging and Zoonotic Infectious Diseases- Mycotic Diseases Branch (cdc-ncezid-mdb)
SRR7909218	United States	North America	Toe	B12806	2017-04-05	PRJNA493622	PMID: 30293877	National Center for Emerging and Zoonotic Infectious Diseases- Mycotic Diseases Branch (cdc-ncezid-mdb)
SRR7909219	United States	North America	urine	B12852	2017-05-10	PRJNA493622	PMID: 30293877	National Center for Emerging and Zoonotic Infectious Diseases- Mycotic Diseases Branch (cdc-ncezid-mdb)
SRR7909222	United States	North America	urine	B12663	2017-03-20	PRJNA493622	PMID: 30293877	National Center for Emerging and Zoonotic Infectious Diseases- Mycotic Diseases Branch (cdc-ncezid-mdb)
SRR7909223	United States	North America	Rectal	B12443	2016-12-23	PRJNA493622	PMID: 30293877	National Center for Emerging and Zoonotic Infectious Diseases- Mycotic Diseases Branch (cdc-ncezid-mdb)
SRR7909224	United States	North America	blood	B12668	2017-03-06	PRJNA493622	PMID: 30293877	National Center for Emerging and Zoonotic Infectious Diseases- Mycotic Diseases Branch (cdc-ncezid-mdb)
SRR7909225	United States	North America	sputum	B12888	2017-04-05	PRJNA493622	PMID: 30293877	National Center for Emerging and Zoonotic Infectious Diseases- Mycotic Diseases Branch (cdc-ncezid-mdb)
SRR7909229	United States	North America	Axilla	B12887	2017-03-14	PRJNA493622	PMID: 30293877	National Center for Emerging and Zoonotic Infectious Diseases- Mycotic Diseases Branch (cdc-ncezid-mdb)
SRR7909230	United States	North America	Axilla	B13325	2017-05-31	PRJNA493622	PMID: 30293877	National Center for Emerging and Zoonotic Infectious Diseases- Mycotic Diseases Branch (cdc-ncezid-mdb)
SRR7909231	United States	North America	urine	B12432	2016-12-22	PRJNA493622	PMID: 30293877	National Center for Emerging and Zoonotic Infectious Diseases- Mycotic Diseases Branch (cdc-ncezid-mdb)
SRR7909232	United States	North America	blood	B12357	2016-11-02	PRJNA493622	PMID: 30293877	National Center for Emerging and Zoonotic Infectious Diseases- Mycotic Diseases Branch (cdc-ncezid-mdb)
SRR7909233	United States	North America	BAL/Bronch Wash	B12430	2016-11-29	PRJNA493622	PMID: 30293877	National Center for Emerging and Zoonotic Infectious Diseases- Mycotic Diseases Branch (cdc-ncezid-mdb)
SRR7909234	United States	North America	Axilla/Groin	B12461	2016-12-15	PRJNA493622	PMID: 30293877	National Center for Emerging and Zoonotic Infectious Diseases- Mycotic Diseases Branch (cdc-ncezid-mdb)
SRR7909235	United States	North America	nares	B12970	2017-04-26	PRJNA493622	PMID: 30293877	National Center for Emerging and Zoonotic Infectious Diseases- Mycotic Diseases Branch (cdc-ncezid-mdb)
SRR7909236	United States	North America	nares	B12969	2017-04-26	PRJNA493622	PMID: 30293877	National Center for Emerging and Zoonotic Infectious Diseases- Mycotic Diseases Branch (cdc-ncezid-mdb)
SRR7909237	United States	North America	blood	B12550	2017-01-25	PRJNA493622	PMID: 30293877	National Center for Emerging and Zoonotic Infectious Diseases- Mycotic Diseases Branch (cdc-ncezid-mdb)
SRR7909239	United States	North America	Axilla/Groin	B12488	2017-01-03	PRJNA493622	PMID: 30293877	National Center for Emerging and Zoonotic Infectious Diseases- Mycotic Diseases Branch (cdc-ncezid-mdb)
SRR7909240	United States	North America	Axilla/Groin	B12462	2016-12-10	PRJNA493622	PMID: 30293877	National Center for Emerging and Zoonotic Infectious Diseases- Mycotic Diseases Branch (cdc-ncezid-mdb)
SRR7909241	United States	North America	Axilla	B13323	2017-05-31	PRJNA493622	PMID: 30293877	National Center for Emerging and Zoonotic Infectious Diseases- Mycotic Diseases Branch (cdc-ncezid-mdb)
SRR7909242	United States	North America	Axilla	B12926	2017-03-16	PRJNA493622	PMID: 30293877	National Center for Emerging and Zoonotic Infectious Diseases- Mycotic Diseases Branch (cdc-ncezid-mdb)
SRR7909243	United States	North America	Scalp	B12444	2016-12-23	PRJNA493622	PMID: 30293877	National Center for Emerging and Zoonotic Infectious Diseases- Mycotic Diseases Branch (cdc-ncezid-mdb)
SRR7909244	United States	North America	Axilla	B12558	2017-02-28	PRJNA493622	PMID: 30293877	National Center for Emerging and Zoonotic Infectious Diseases- Mycotic Diseases Branch (cdc-ncezid-mdb)
SRR7909246	United States	North America	Axilla	B13558	2017-06-14	PRJNA493622	PMID: 30293877	National Center for Emerging and Zoonotic Infectious Diseases- Mycotic Diseases Branch (cdc-ncezid-mdb)
SRR7909247	United States	North America	Axilla	B12882	2017-05-03	PRJNA493622	PMID: 30293877	National Center for Emerging and Zoonotic Infectious Diseases- Mycotic Diseases Branch (cdc-ncezid-mdb)
SRR7909249	United States	North America	wound	B13343	2017-06-22	PRJNA493622	PMID: 30293877	National Center for Emerging and Zoonotic Infectious Diseases- Mycotic Diseases Branch (cdc-ncezid-mdb)
SRR7909251	United States	North America	Axilla	B12674	2017-03-23	PRJNA493622	PMID: 30293877	National Center for Emerging and Zoonotic Infectious Diseases- Mycotic Diseases Branch (cdc-ncezid-mdb)
SRR7909252	United States	North America	Back	B12451	2016-12-23	PRJNA493622	PMID: 30293877	National Center for Emerging and Zoonotic Infectious Diseases- Mycotic Diseases Branch (cdc-ncezid-mdb)
SRR7909253	United States	North America	Axilla	B12560	2017-02-28	PRJNA493622	PMID: 30293877	National Center for Emerging and Zoonotic Infectious Diseases- Mycotic Diseases Branch (cdc-ncezid-mdb)
SRR7909255	United States	North America	Axilla/Groin	B12460	2016-12-15	PRJNA493622	PMID: 30293877	National Center for Emerging and Zoonotic Infectious Diseases- Mycotic Diseases Branch (cdc-ncezid-mdb)
SRR7909257	United States	North America	Axilla/groin/nares pool	B12923	2017-04-19	PRJNA493622	PMID: 30293877	National Center for Emerging and Zoonotic Infectious Diseases- Mycotic Diseases Branch (cdc-ncezid-mdb)
SRR7909258	United States	North America	Bronchial washings	B12604	2017-01-19	PRJNA493622	PMID: 30293877	National Center for Emerging and Zoonotic Infectious Diseases- Mycotic Diseases Branch (cdc-ncezid-mdb)
SRR7909259	United States	North America	Jejunal Biopsy	B12607	2017-02-17	PRJNA493622	PMID: 30293877	National Center for Emerging and Zoonotic Infectious Diseases- Mycotic Diseases Branch (cdc-ncezid-mdb)
SRR7909260	United States	North America	urine	B12691	2017-03-16	PRJNA493622	PMID: 30293877	National Center for Emerging and Zoonotic Infectious Diseases- Mycotic Diseases Branch (cdc-ncezid-mdb)
SRR7909261	United States	North America	Axilla	B12967	2017-04-26	PRJNA493622	PMID: 30293877	National Center for Emerging and Zoonotic Infectious Diseases- Mycotic Diseases Branch (cdc-ncezid-mdb)
SRR7909262	United States	North America	blood	B12351	2016-11-26	PRJNA493622	PMID: 30293877	National Center for Emerging and Zoonotic Infectious Diseases- Mycotic Diseases Branch (cdc-ncezid-mdb)
SRR7909263	United States	North America	Axilla	B12777	2017-04-19	PRJNA493622	PMID: 30293877	National Center for Emerging and Zoonotic Infectious Diseases- Mycotic Diseases Branch (cdc-ncezid-mdb)
SRR7909264	United States	North America	nares	B12673	2017-03-23	PRJNA493622	PMID: 30293877	National Center for Emerging and Zoonotic Infectious Diseases- Mycotic Diseases Branch (cdc-ncezid-mdb)
SRR7909265	United States	North America	Groin	B12818	2017-04-05	PRJNA493622	PMID: 30293877	National Center for Emerging and Zoonotic Infectious Diseases- Mycotic Diseases Branch (cdc-ncezid-mdb)
SRR7909266	United States	North America	bone	B12358	2016-11-04	PRJNA493622	PMID: 30293877	National Center for Emerging and Zoonotic Infectious Diseases- Mycotic Diseases Branch (cdc-ncezid-mdb)
SRR7909267	United States	North America	Rectal	B12819	2017-04-05	PRJNA493622	PMID: 30293877	National Center for Emerging and Zoonotic Infectious Diseases- Mycotic Diseases Branch (cdc-ncezid-mdb)
SRR7909268	United States	North America	Axilla	B12862	2017-05-03	PRJNA493622	PMID: 30293877	National Center for Emerging and Zoonotic Infectious Diseases- Mycotic Diseases Branch (cdc-ncezid-mdb)
SRR7909269	United States	North America	blood	B12431	2016-12-15	PRJNA493622	PMID: 30293877	National Center for Emerging and Zoonotic Infectious Diseases- Mycotic Diseases Branch (cdc-ncezid-mdb)
SRR7909270	United States	North America	bile	B12704	2017-02-22	PRJNA493622	PMID: 30293877	National Center for Emerging and Zoonotic Infectious Diseases- Mycotic Diseases Branch (cdc-ncezid-mdb)
SRR7909271	United States	North America	Axilla	B13320	2017-05-30	PRJNA493622	PMID: 30293877	National Center for Emerging and Zoonotic Infectious Diseases- Mycotic Diseases Branch (cdc-ncezid-mdb)
SRR7909272	United States	North America	Catheter	B12669	2017-03-08	PRJNA493622	PMID: 30293877	National Center for Emerging and Zoonotic Infectious Diseases- Mycotic Diseases Branch (cdc-ncezid-mdb)
SRR7909273	United States	North America	Axilla	B12750	2017-03-22	PRJNA493622	PMID: 30293877	National Center for Emerging and Zoonotic Infectious Diseases- Mycotic Diseases Branch (cdc-ncezid-mdb)
SRR7909274	United States	North America	Skin rash	B12689	2017-03-20	PRJNA493622	PMID: 30293877	National Center for Emerging and Zoonotic Infectious Diseases- Mycotic Diseases Branch (cdc-ncezid-mdb)
SRR7909275	United States	North America	nasal	B12814	2017-04-06	PRJNA493622	PMID: 30293877	National Center for Emerging and Zoonotic Infectious Diseases- Mycotic Diseases Branch (cdc-ncezid-mdb)
SRR7909276	United States	North America	urine	B12891	2017-04-28	PRJNA493622	PMID: 30293877	National Center for Emerging and Zoonotic Infectious Diseases- Mycotic Diseases Branch (cdc-ncezid-mdb)
SRR7909277	United States	North America	Axilla	B12355	2016-11-22	PRJNA493622	PMID: 30293877	National Center for Emerging and Zoonotic Infectious Diseases- Mycotic Diseases Branch (cdc-ncezid-mdb)
SRR7909278	United States	North America	Axilla	B12936	2017-04-05	PRJNA493622	PMID: 30293877	National Center for Emerging and Zoonotic Infectious Diseases- Mycotic Diseases Branch (cdc-ncezid-mdb)
SRR7909279	United States	North America	sputum	B12897	2016-12-31	PRJNA493622	PMID: 30293877	National Center for Emerging and Zoonotic Infectious Diseases- Mycotic Diseases Branch (cdc-ncezid-mdb)
SRR7909280	United States	North America	Axilla	B12865	2017-05-03	PRJNA493622	PMID: 30293877	National Center for Emerging and Zoonotic Infectious Diseases- Mycotic Diseases Branch (cdc-ncezid-mdb)
SRR7909281	United States	North America	Axilla/Groin	B12457	2016-12-20	PRJNA493622	PMID: 30293877	National Center for Emerging and Zoonotic Infectious Diseases- Mycotic Diseases Branch (cdc-ncezid-mdb)
SRR7909282	United States	North America	blood	B12352	2016-11-21	PRJNA493622	PMID: 30293877	National Center for Emerging and Zoonotic Infectious Diseases- Mycotic Diseases Branch (cdc-ncezid-mdb)
SRR7909283	United States	North America	Nose	B12469	2016-12-15	PRJNA493622	PMID: 30293877	National Center for Emerging and Zoonotic Infectious Diseases- Mycotic Diseases Branch (cdc-ncezid-mdb)
SRR7909284	United States	North America	skin	B13613	2017-07-26	PRJNA493622	PMID: 30293877	National Center for Emerging and Zoonotic Infectious Diseases- Mycotic Diseases Branch (cdc-ncezid-mdb)
SRR7909285	United States	North America	blood	B12830	2017-04-10	PRJNA493622	PMID: 30293877	National Center for Emerging and Zoonotic Infectious Diseases- Mycotic Diseases Branch (cdc-ncezid-mdb)
SRR7909286	United States	North America	Rectal	B12690	2017-03-16	PRJNA493622	PMID: 30293877	National Center for Emerging and Zoonotic Infectious Diseases- Mycotic Diseases Branch (cdc-ncezid-mdb)
SRR7909287	United States	North America	Axilla	B12561	2017-02-28	PRJNA493622	PMID: 30293877	National Center for Emerging and Zoonotic Infectious Diseases- Mycotic Diseases Branch (cdc-ncezid-mdb)
SRR7909288	United States	North America	Catheter tip	B12042	2016-09-06	PRJNA493622	PMID: 30293877	National Center for Emerging and Zoonotic Infectious Diseases- Mycotic Diseases Branch (cdc-ncezid-mdb)
SRR7909289	United States	North America	Axilla	B12084	2016-10-05	PRJNA493622	PMID: 30293877	National Center for Emerging and Zoonotic Infectious Diseases- Mycotic Diseases Branch (cdc-ncezid-mdb)
SRR7909290	United States	North America	sputum	B12893	2017-04-28	PRJNA493622	PMID: 30293877	National Center for Emerging and Zoonotic Infectious Diseases- Mycotic Diseases Branch (cdc-ncezid-mdb)
SRR7909291	United States	North America	Axilla	B12746	2017-03-22	PRJNA493622	PMID: 30293877	National Center for Emerging and Zoonotic Infectious Diseases- Mycotic Diseases Branch (cdc-ncezid-mdb)
SRR7909292	United States	North America	Axilla	B12775	2017-04-19	PRJNA493622	PMID: 30293877	National Center for Emerging and Zoonotic Infectious Diseases- Mycotic Diseases Branch (cdc-ncezid-mdb)
SRR7909293	United States	North America	Axilla	B12874	2017-05-03	PRJNA493622	PMID: 30293877	National Center for Emerging and Zoonotic Infectious Diseases- Mycotic Diseases Branch (cdc-ncezid-mdb)
SRR7909295	United States	North America	Groin	B12591	2017-03-07	PRJNA493622	PMID: 30293877	National Center for Emerging and Zoonotic Infectious Diseases- Mycotic Diseases Branch (cdc-ncezid-mdb)
SRR7909296	United States	North America	Axilla	B12565	2017-02-28	PRJNA493622	PMID: 30293877	National Center for Emerging and Zoonotic Infectious Diseases- Mycotic Diseases Branch (cdc-ncezid-mdb)
SRR7909297	United States	North America	Axilla/Groin	B12467	2016-12-15	PRJNA493622	PMID: 30293877	National Center for Emerging and Zoonotic Infectious Diseases- Mycotic Diseases Branch (cdc-ncezid-mdb)
SRR7909298	United States	North America	blood	B13281	2016-08-14	PRJNA493622	PMID: 30293877	National Center for Emerging and Zoonotic Infectious Diseases- Mycotic Diseases Branch (cdc-ncezid-mdb)
SRR7909299	United States	North America	abdomen	B12089	2016-10-18	PRJNA493622	PMID: 30293877	National Center for Emerging and Zoonotic Infectious Diseases- Mycotic Diseases Branch (cdc-ncezid-mdb)
SRR7909300	United States	North America	urine	B12450	2016-12-23	PRJNA493622	PMID: 30293877	National Center for Emerging and Zoonotic Infectious Diseases- Mycotic Diseases Branch (cdc-ncezid-mdb)
SRR7909301	United States	North America	Axilla	B12563	2017-02-28	PRJNA493622	PMID: 30293877	National Center for Emerging and Zoonotic Infectious Diseases- Mycotic Diseases Branch (cdc-ncezid-mdb)
SRR7909302	United States	North America	blood	B12489	2016-12-29	PRJNA493622	PMID: 30293877	National Center for Emerging and Zoonotic Infectious Diseases- Mycotic Diseases Branch (cdc-ncezid-mdb)
SRR7909303	United States	North America	Axilla	B12661	2017-03-17	PRJNA493622	PMID: 30293877	National Center for Emerging and Zoonotic Infectious Diseases- Mycotic Diseases Branch (cdc-ncezid-mdb)
SRR7909304	United States	North America	Axilla	B12747	2017-03-22	PRJNA493622	PMID: 30293877	National Center for Emerging and Zoonotic Infectious Diseases- Mycotic Diseases Branch (cdc-ncezid-mdb)
SRR7909306	United States	North America	Axilla	B13002	2017-05-17	PRJNA493622	PMID: 30293877	National Center for Emerging and Zoonotic Infectious Diseases- Mycotic Diseases Branch (cdc-ncezid-mdb)
SRR7909307	United States	North America	Groin	B12090	2016-10-06	PRJNA493622	PMID: 30293877	National Center for Emerging and Zoonotic Infectious Diseases- Mycotic Diseases Branch (cdc-ncezid-mdb)
SRR7909308	United States	North America	Axilla	B12776	2017-04-19	PRJNA493622	PMID: 30293877	National Center for Emerging and Zoonotic Infectious Diseases- Mycotic Diseases Branch (cdc-ncezid-mdb)
SRR7909310	United States	North America	abdominal fluid	B12801	2017-03-17	PRJNA493622	PMID: 30293877	National Center for Emerging and Zoonotic Infectious Diseases- Mycotic Diseases Branch (cdc-ncezid-mdb)
SRR7909311	United States	North America	Axilla	B13000	2017-05-17	PRJNA493622	PMID: 30293877	National Center for Emerging and Zoonotic Infectious Diseases- Mycotic Diseases Branch (cdc-ncezid-mdb)
SRR7909312	United States	North America	skin	B13552	2017-06-14	PRJNA493622	PMID: 30293877	National Center for Emerging and Zoonotic Infectious Diseases- Mycotic Diseases Branch (cdc-ncezid-mdb)
SRR7909313	United States	North America	Groin	B12824	2017-03-20	PRJNA493622	PMID: 30293877	National Center for Emerging and Zoonotic Infectious Diseases- Mycotic Diseases Branch (cdc-ncezid-mdb)
SRR7909314	United States	North America	blood	B11811	2016-04-11	PRJNA493622	PMID: 30293877	National Center for Emerging and Zoonotic Infectious Diseases- Mycotic Diseases Branch (cdc-ncezid-mdb)
SRR7909316	United States	North America	Tissue	B12833	2017-04-04	PRJNA493622	PMID: 30293877	National Center for Emerging and Zoonotic Infectious Diseases- Mycotic Diseases Branch (cdc-ncezid-mdb)
SRR7909317	United States	North America	Bronchial washings	B12606	2017-01-12	PRJNA493622	PMID: 30293877	National Center for Emerging and Zoonotic Infectious Diseases- Mycotic Diseases Branch (cdc-ncezid-mdb)
SRR7909318	United States	North America	Axilla	B13004	2017-05-17	PRJNA493622	PMID: 30293877	National Center for Emerging and Zoonotic Infectious Diseases- Mycotic Diseases Branch (cdc-ncezid-mdb)
SRR7909319	United States	North America	urine	B12449	2016-12-23	PRJNA493622	PMID: 30293877	National Center for Emerging and Zoonotic Infectious Diseases- Mycotic Diseases Branch (cdc-ncezid-mdb)
SRR7909320	United States	North America	Groin	B12441	2016-12-23	PRJNA493622	PMID: 30293877	National Center for Emerging and Zoonotic Infectious Diseases- Mycotic Diseases Branch (cdc-ncezid-mdb)
SRR7909321	United States	North America	Axilla	B12576	2017-02-28	PRJNA493622	PMID: 30293877	National Center for Emerging and Zoonotic Infectious Diseases- Mycotic Diseases Branch (cdc-ncezid-mdb)
SRR7909322	United States	North America	urine	B12832	2017-03-25	PRJNA493622	PMID: 30293877	National Center for Emerging and Zoonotic Infectious Diseases- Mycotic Diseases Branch (cdc-ncezid-mdb)
SRR7909323	United States	North America	Nose	B12083	2016-10-05	PRJNA493622	PMID: 30293877	National Center for Emerging and Zoonotic Infectious Diseases- Mycotic Diseases Branch (cdc-ncezid-mdb)
SRR7909324	United States	North America	Skin rash	B12696	2017-03-09	PRJNA493622	PMID: 30293877	National Center for Emerging and Zoonotic Infectious Diseases- Mycotic Diseases Branch (cdc-ncezid-mdb)
SRR7909325	United States	North America	Leg	B12453	2016-12-23	PRJNA493622	PMID: 30293877	National Center for Emerging and Zoonotic Infectious Diseases- Mycotic Diseases Branch (cdc-ncezid-mdb)
SRR7909326	United States	North America	urine	B12549	2016-12-31	PRJNA493622	PMID: 30293877	National Center for Emerging and Zoonotic Infectious Diseases- Mycotic Diseases Branch (cdc-ncezid-mdb)
SRR7909327	United States	North America	nares	B12686	2017-03-08	PRJNA493622	PMID: 30293877	National Center for Emerging and Zoonotic Infectious Diseases- Mycotic Diseases Branch (cdc-ncezid-mdb)
SRR7909328	United States	North America	wound	B12795	2017-03-17	PRJNA493622	PMID: 30293877	National Center for Emerging and Zoonotic Infectious Diseases- Mycotic Diseases Branch (cdc-ncezid-mdb)
SRR7909330	United States	North America	urine	B12433	2016-12-21	PRJNA493622	PMID: 30293877	National Center for Emerging and Zoonotic Infectious Diseases- Mycotic Diseases Branch (cdc-ncezid-mdb)
SRR7909331	United States	North America	Axilla	B13322	2017-05-31	PRJNA493622	PMID: 30293877	National Center for Emerging and Zoonotic Infectious Diseases- Mycotic Diseases Branch (cdc-ncezid-mdb)
SRR7909332	United States	North America	Axilla	B12931	2017-04-05	PRJNA493622	PMID: 30293877	National Center for Emerging and Zoonotic Infectious Diseases- Mycotic Diseases Branch (cdc-ncezid-mdb)
SRR7909333	United States	North America	Skin swab	B12894	2017-03-29	PRJNA493622	PMID: 30293877	National Center for Emerging and Zoonotic Infectious Diseases- Mycotic Diseases Branch (cdc-ncezid-mdb)
SRR7909334	United States	North America	Axilla	B12881	2017-05-03	PRJNA493622	PMID: 30293877	National Center for Emerging and Zoonotic Infectious Diseases- Mycotic Diseases Branch (cdc-ncezid-mdb)
SRR7909336	United States	North America	Axilla	B12748	2017-04-11	PRJNA493622	PMID: 30293877	National Center for Emerging and Zoonotic Infectious Diseases- Mycotic Diseases Branch (cdc-ncezid-mdb)
SRR7909337	United States	North America	blood	B12608	2017-02-19	PRJNA493622	PMID: 30293877	National Center for Emerging and Zoonotic Infectious Diseases- Mycotic Diseases Branch (cdc-ncezid-mdb)
SRR7909338	United States	North America	Leg	B12454	2016-12-23	PRJNA493622	PMID: 30293877	National Center for Emerging and Zoonotic Infectious Diseases- Mycotic Diseases Branch (cdc-ncezid-mdb)
SRR7909339	United States	North America	blood	B12807	2017-03-27	PRJNA493622	PMID: 30293877	National Center for Emerging and Zoonotic Infectious Diseases- Mycotic Diseases Branch (cdc-ncezid-mdb)
SRR7909340	United States	North America	urine	B12735	2017-04-13	PRJNA493622	PMID: 30293877	National Center for Emerging and Zoonotic Infectious Diseases- Mycotic Diseases Branch (cdc-ncezid-mdb)
SRR7909341	United States	North America	Axilla	B12085	2016-10-05	PRJNA493622	PMID: 30293877	National Center for Emerging and Zoonotic Infectious Diseases- Mycotic Diseases Branch (cdc-ncezid-mdb)
SRR7909342	United States	North America	blood	B12835	2017-03-06	PRJNA493622	PMID: 30293877	National Center for Emerging and Zoonotic Infectious Diseases- Mycotic Diseases Branch (cdc-ncezid-mdb)
SRR7909343	United States	North America	bone	B12429	2016-11-04	PRJNA493622	PMID: 30293877	National Center for Emerging and Zoonotic Infectious Diseases- Mycotic Diseases Branch (cdc-ncezid-mdb)
SRR7909344	United States	North America	Axilla	B13329	2017-05-31	PRJNA493622	PMID: 30293877	National Center for Emerging and Zoonotic Infectious Diseases- Mycotic Diseases Branch (cdc-ncezid-mdb)
SRR7909345	United States	North America	Axilla	B13009	2017-05-17	PRJNA493622	PMID: 30293877	National Center for Emerging and Zoonotic Infectious Diseases- Mycotic Diseases Branch (cdc-ncezid-mdb)
SRR7909346	United States	North America	urine	B13696	2017-08-13	PRJNA493622	PMID: 30293877	National Center for Emerging and Zoonotic Infectious Diseases- Mycotic Diseases Branch (cdc-ncezid-mdb)
SRR7909347	United States	North America	Axilla/Groin	B12465	2016-12-21	PRJNA493622	PMID: 30293877	National Center for Emerging and Zoonotic Infectious Diseases- Mycotic Diseases Branch (cdc-ncezid-mdb)
SRR7909348	United States	North America	Axilla	B12564	2017-02-28	PRJNA493622	PMID: 30293877	National Center for Emerging and Zoonotic Infectious Diseases- Mycotic Diseases Branch (cdc-ncezid-mdb)
SRR7909349	United States	North America	Axilla	B12927	2017-03-16	PRJNA493622	PMID: 30293877	National Center for Emerging and Zoonotic Infectious Diseases- Mycotic Diseases Branch (cdc-ncezid-mdb)
SRR7909350	United States	North America	wound	B12354	2016-11-22	PRJNA493622	PMID: 30293877	National Center for Emerging and Zoonotic Infectious Diseases- Mycotic Diseases Branch (cdc-ncezid-mdb)
SRR7909351	United States	North America	Rectal	B12813	2017-03-08	PRJNA493622	PMID: 30293877	National Center for Emerging and Zoonotic Infectious Diseases- Mycotic Diseases Branch (cdc-ncezid-mdb)
SRR7909352	United States	North America	Nose	B12445	2016-12-23	PRJNA493622	PMID: 30293877	National Center for Emerging and Zoonotic Infectious Diseases- Mycotic Diseases Branch (cdc-ncezid-mdb)
SRR7909353	United States	North America	Axilla	B13010	2017-05-17	PRJNA493622	PMID: 30293877	National Center for Emerging and Zoonotic Infectious Diseases- Mycotic Diseases Branch (cdc-ncezid-mdb)
SRR7909354	United States	North America	Axilla/Groin	B12808	2017-04-06	PRJNA493622	PMID: 30293877	National Center for Emerging and Zoonotic Infectious Diseases- Mycotic Diseases Branch (cdc-ncezid-mdb)
SRR7909355	United States	North America	blood	B12422	2016-11-02	PRJNA493622	PMID: 30293877	National Center for Emerging and Zoonotic Infectious Diseases- Mycotic Diseases Branch (cdc-ncezid-mdb)
SRR7909358	United States	North America	aspirate	B12605	2017-01-26	PRJNA493622	PMID: 30293877	National Center for Emerging and Zoonotic Infectious Diseases- Mycotic Diseases Branch (cdc-ncezid-mdb)
SRR7909360	United States	North America	blood	B11812	2016-04-11	PRJNA493622	PMID: 30293877	National Center for Emerging and Zoonotic Infectious Diseases- Mycotic Diseases Branch (cdc-ncezid-mdb)
SRR7909361	United States	North America	Axilla	B12753	2017-03-22	PRJNA493622	PMID: 30293877	National Center for Emerging and Zoonotic Infectious Diseases- Mycotic Diseases Branch (cdc-ncezid-mdb)
SRR7909362	United States	North America	Axilla/Groin	B12487	2017-01-10	PRJNA493622	PMID: 30293877	National Center for Emerging and Zoonotic Infectious Diseases- Mycotic Diseases Branch (cdc-ncezid-mdb)
SRR7909363	United States	North America	Rectal	B12692	2017-03-20	PRJNA493622	PMID: 30293877	National Center for Emerging and Zoonotic Infectious Diseases- Mycotic Diseases Branch (cdc-ncezid-mdb)
SRR7909364	United States	North America	Axilla	B12752	2017-03-22	PRJNA493622	PMID: 30293877	National Center for Emerging and Zoonotic Infectious Diseases- Mycotic Diseases Branch (cdc-ncezid-mdb)
SRR7909365	United States	North America	Axilla	B12864	2017-05-03	PRJNA493622	PMID: 30293877	National Center for Emerging and Zoonotic Infectious Diseases- Mycotic Diseases Branch (cdc-ncezid-mdb)
SRR7909367	United States	North America	Axilla	B12886	2017-04-26	PRJNA493622	PMID: 30293877	National Center for Emerging and Zoonotic Infectious Diseases- Mycotic Diseases Branch (cdc-ncezid-mdb)
SRR7909368	United States	North America	Axilla	B12883	2017-05-03	PRJNA493622	PMID: 30293877	National Center for Emerging and Zoonotic Infectious Diseases- Mycotic Diseases Branch (cdc-ncezid-mdb)
SRR7909369	United States	North America	Sacral ulcer	B12609	2017-01-06	PRJNA493622	PMID: 30293877	National Center for Emerging and Zoonotic Infectious Diseases- Mycotic Diseases Branch (cdc-ncezid-mdb)
SRR7909370	United States	North America	urine	B12812	2017-03-08	PRJNA493622	PMID: 30293877	National Center for Emerging and Zoonotic Infectious Diseases- Mycotic Diseases Branch (cdc-ncezid-mdb)
SRR7909371	United States	North America	blood	B12531	2017-01-28	PRJNA493622	PMID: 30293877	National Center for Emerging and Zoonotic Infectious Diseases- Mycotic Diseases Branch (cdc-ncezid-mdb)
SRR7909372	United States	North America	Axilla	B12577	2017-02-28	PRJNA493622	PMID: 30293877	National Center for Emerging and Zoonotic Infectious Diseases- Mycotic Diseases Branch (cdc-ncezid-mdb)
SRR7909373	United States	North America	Axilla	B12442	2016-12-23	PRJNA493622	PMID: 30293877	National Center for Emerging and Zoonotic Infectious Diseases- Mycotic Diseases Branch (cdc-ncezid-mdb)
SRR7909374	United States	North America	blood	B11810	2016-04-11	PRJNA493622	PMID: 30293877	National Center for Emerging and Zoonotic Infectious Diseases- Mycotic Diseases Branch (cdc-ncezid-mdb)
SRR7909375	United States	North America	Groin	B13319	2017-05-30	PRJNA493622	PMID: 30293877	National Center for Emerging and Zoonotic Infectious Diseases- Mycotic Diseases Branch (cdc-ncezid-mdb)
SRR7909376	United States	North America	Axilla	B13326	2017-05-31	PRJNA493622	PMID: 30293877	National Center for Emerging and Zoonotic Infectious Diseases- Mycotic Diseases Branch (cdc-ncezid-mdb)
SRR7909377	United States	North America	Axilla	B12971	2017-05-17	PRJNA493622	PMID: 30293877	National Center for Emerging and Zoonotic Infectious Diseases- Mycotic Diseases Branch (cdc-ncezid-mdb)
SRR7909378	United States	North America	Groin	B12730	2017-04-12	PRJNA493622	PMID: 30293877	National Center for Emerging and Zoonotic Infectious Diseases- Mycotic Diseases Branch (cdc-ncezid-mdb)
SRR7909379	United States	North America	blood	B12837	2017-04-13	PRJNA493622	PMID: 30293877	National Center for Emerging and Zoonotic Infectious Diseases- Mycotic Diseases Branch (cdc-ncezid-mdb)
SRR7909380	United States	North America	Axilla	B13557	2017-06-14	PRJNA493622	PMID: 30293877	National Center for Emerging and Zoonotic Infectious Diseases- Mycotic Diseases Branch (cdc-ncezid-mdb)
SRR7909381	United States	North America	Skin swab	B12889	2017-05-03	PRJNA493622	PMID: 30293877	National Center for Emerging and Zoonotic Infectious Diseases- Mycotic Diseases Branch (cdc-ncezid-mdb)
SRR7909382	United States	North America	nares	B12799	2017-04-13	PRJNA493622	PMID: 30293877	National Center for Emerging and Zoonotic Infectious Diseases- Mycotic Diseases Branch (cdc-ncezid-mdb)
SRR7909383	United States	North America	urine	B12671	2017-03-06	PRJNA493622	PMID: 30293877	National Center for Emerging and Zoonotic Infectious Diseases- Mycotic Diseases Branch (cdc-ncezid-mdb)
SRR7909384	United States	North America	Axilla	B12811	2017-03-07	PRJNA493622	PMID: 30293877	National Center for Emerging and Zoonotic Infectious Diseases- Mycotic Diseases Branch (cdc-ncezid-mdb)
SRR7909385	United States	North America	Rectal	B12825	2017-03-20	PRJNA493622	PMID: 30293877	National Center for Emerging and Zoonotic Infectious Diseases- Mycotic Diseases Branch (cdc-ncezid-mdb)
SRR7909386	United States	North America	nares	B12999	2017-05-18	PRJNA493622	PMID: 30293877	National Center for Emerging and Zoonotic Infectious Diseases- Mycotic Diseases Branch (cdc-ncezid-mdb)
SRR7909389	United States	North America	Axilla	B12934	2017-04-05	PRJNA493622	PMID: 30293877	National Center for Emerging and Zoonotic Infectious Diseases- Mycotic Diseases Branch (cdc-ncezid-mdb)
SRR7909390	United States	North America	urine	B12693	2017-03-23	PRJNA493622	PMID: 30293877	National Center for Emerging and Zoonotic Infectious Diseases- Mycotic Diseases Branch (cdc-ncezid-mdb)
SRR7909392	United States	North America	Skin swab	B12895	2017-05-03	PRJNA493622	PMID: 30293877	National Center for Emerging and Zoonotic Infectious Diseases- Mycotic Diseases Branch (cdc-ncezid-mdb)
SRR7909393	United States	North America	urine	B12666	2017-03-01	PRJNA493622	PMID: 30293877	National Center for Emerging and Zoonotic Infectious Diseases- Mycotic Diseases Branch (cdc-ncezid-mdb)
SRR7909394	United States	North America	wound	B13520	2017-07-13	PRJNA493622	PMID: 30293877	National Center for Emerging and Zoonotic Infectious Diseases- Mycotic Diseases Branch (cdc-ncezid-mdb)
SRR7909395	United States	North America	sputum	B12455	2016-12-23	PRJNA493622	PMID: 30293877	National Center for Emerging and Zoonotic Infectious Diseases- Mycotic Diseases Branch (cdc-ncezid-mdb)
SRR7909396	United States	North America	BAL/Bronch Wash	B12491	2017-01-06	PRJNA493622	PMID: 30293877	National Center for Emerging and Zoonotic Infectious Diseases- Mycotic Diseases Branch (cdc-ncezid-mdb)
SRR7909397	United States	North America	Axilla	B12751	2017-03-22	PRJNA493622	PMID: 30293877	National Center for Emerging and Zoonotic Infectious Diseases- Mycotic Diseases Branch (cdc-ncezid-mdb)
SRR7909398	United States	North America	blood	B11878	2016-04-11	PRJNA493622	PMID: 30293877	National Center for Emerging and Zoonotic Infectious Diseases- Mycotic Diseases Branch (cdc-ncezid-mdb)
SRR7909399	United States	North America	blood	B12551	2017-02-21	PRJNA493622	PMID: 30293877	National Center for Emerging and Zoonotic Infectious Diseases- Mycotic Diseases Branch (cdc-ncezid-mdb)
SRR7909400	United States	North America	blood	B12548	2017-02-24	PRJNA493622	PMID: 30293877	National Center for Emerging and Zoonotic Infectious Diseases- Mycotic Diseases Branch (cdc-ncezid-mdb)
SRR7909401	United States	North America	urine	B12804	2017-03-23	PRJNA493622	PMID: 30293877	National Center for Emerging and Zoonotic Infectious Diseases- Mycotic Diseases Branch (cdc-ncezid-mdb)
SRR7909402	United States	North America	nares	B12683	2017-03-07	PRJNA493622	PMID: 30293877	National Center for Emerging and Zoonotic Infectious Diseases- Mycotic Diseases Branch (cdc-ncezid-mdb)
SRR7909403	United States	North America	Axilla	B12942	2017-04-19	PRJNA493622	PMID: 30293877	National Center for Emerging and Zoonotic Infectious Diseases- Mycotic Diseases Branch (cdc-ncezid-mdb)
SRR7909404	United States	North America	skin	B12434	2016-12-12	PRJNA493622	PMID: 30293877	National Center for Emerging and Zoonotic Infectious Diseases- Mycotic Diseases Branch (cdc-ncezid-mdb)
SRR7909406	United States	North America	swab	B12890	2017-05-31	PRJNA493622	PMID: 30293877	National Center for Emerging and Zoonotic Infectious Diseases- Mycotic Diseases Branch (cdc-ncezid-mdb)
SRR7909408	United States	North America	urine	B13519	2017-07-16	PRJNA493622	PMID: 30293877	National Center for Emerging and Zoonotic Infectious Diseases- Mycotic Diseases Branch (cdc-ncezid-mdb)
SRR7909409	United States	North America	Groin	B12688	2017-03-20	PRJNA493622	PMID: 30293877	National Center for Emerging and Zoonotic Infectious Diseases- Mycotic Diseases Branch (cdc-ncezid-mdb)
SRR7909410	United States	North America	nares	B12660	2017-03-17	PRJNA493622	PMID: 30293877	National Center for Emerging and Zoonotic Infectious Diseases- Mycotic Diseases Branch (cdc-ncezid-mdb)
SRR7909411	United States	North America	Axilla	B13327	2017-05-31	PRJNA493622	PMID: 30293877	National Center for Emerging and Zoonotic Infectious Diseases- Mycotic Diseases Branch (cdc-ncezid-mdb)
SRR7909412	United States	North America	blood	B12537	2017-01-17	PRJNA493622	PMID: 30293877	National Center for Emerging and Zoonotic Infectious Diseases- Mycotic Diseases Branch (cdc-ncezid-mdb)
SRR7909413	United States	North America	Nose	B12466	2016-12-14	PRJNA493622	PMID: 30293877	National Center for Emerging and Zoonotic Infectious Diseases- Mycotic Diseases Branch (cdc-ncezid-mdb)
SRR7909415	United States	North America	blood	B11813	2016-04-11	PRJNA493622	PMID: 30293877	National Center for Emerging and Zoonotic Infectious Diseases- Mycotic Diseases Branch (cdc-ncezid-mdb)
SRR7909416	United States	North America	respiratory	B12447	2016-12-23	PRJNA493622	PMID: 30293877	National Center for Emerging and Zoonotic Infectious Diseases- Mycotic Diseases Branch (cdc-ncezid-mdb)
SRR7909417	United States	North America	Axilla	B12687	2017-03-08	PRJNA493622	PMID: 30293877	National Center for Emerging and Zoonotic Infectious Diseases- Mycotic Diseases Branch (cdc-ncezid-mdb)
SRR7909418	United States	North America	Groin	B12679	2017-03-08	PRJNA493622	PMID: 30293877	National Center for Emerging and Zoonotic Infectious Diseases- Mycotic Diseases Branch (cdc-ncezid-mdb)
SRR7909419	United States	North America	Axilla	B13330	2017-05-31	PRJNA493622	PMID: 30293877	National Center for Emerging and Zoonotic Infectious Diseases- Mycotic Diseases Branch (cdc-ncezid-mdb)
SRR7909420	United States	North America	urine	B12779	2017-04-27	PRJNA493622	PMID: 30293877	National Center for Emerging and Zoonotic Infectious Diseases- Mycotic Diseases Branch (cdc-ncezid-mdb)
SRR7909422	United States	North America	blood	B12622	2017-03-14	PRJNA493622	PMID: 30293877	National Center for Emerging and Zoonotic Infectious Diseases- Mycotic Diseases Branch (cdc-ncezid-mdb)
SRR13296417	India	Asia	Ear; Patient D	VPCI_83_P_20	2019-12-13	PRJNA687539	PMID: 33530297	University of Delhi/McMaster University
SRR13296418	India	Asia	Ear; Patient D	VPCI_82_P_20	2019-12-13	PRJNA687539	PMID: 33530297	University of Delhi/McMaster University
SRR13296419	India	Asia	groin; Patient C	VPCI_81_P_20	2019-12-10	PRJNA687539	PMID: 33530297	University of Delhi/McMaster University
SRR13296420	India	Asia	patient	VPCI_80_P_20	2019-09-05	PRJNA687539	PMID: 33530297	University of Delhi/McMaster University
SRR13296421	India	Asia	the floor; Patient D	VPCI_E_7LP_20	2019-12-19	PRJNA687539	PMID: 33530297	University of Delhi/McMaster University
SRR13296422	India	Asia	the pillow; Patient D	VPCI_E_3_20	2019-12-19	PRJNA687539	PMID: 33530297	University of Delhi/McMaster University
SRR13296423	India	Asia	the mobile phone; Patient D	VPCI_E_17W_20	2019-12-19	PRJNA687539	PMID: 33530297	University of Delhi/McMaster University
SRR13296424	India	Asia	Bed railing; Patient I	VPCI_E_41C_20	2019-09-10	PRJNA687539	PMID: 33530297	University of Delhi/McMaster University
SRR13296425	India	Asia	Bed railing; Patient B	VPCI_E_25_20	2019-09-10	PRJNA687539	PMID: 33530297	University of Delhi/McMaster University
SRR13303958	India	Asia	salt marsh wetland and beach	VPCI-E-AN-188	2020-02-15	PRJNA679832	PMID: 33727354	University of Delhi/McMaster University
SRR13303959	India	Asia	salt marsh wetland and beach	VPCI-E-AN-187	2020-02-15	PRJNA679832	PMID: 33727354	University of Delhi/McMaster University
SRR13303960	India	Asia	salt marsh wetland and beach	VPCI-E-AN-186	2020-02-15	PRJNA679832	PMID: 33727354	University of Delhi/McMaster University
SRR13303961	India	Asia	salt marsh wetland and beach	VPCI-E-AN-185	2020-02-15	PRJNA679832	PMID: 33727354	University of Delhi/McMaster University
SRR13303962	India	Asia	salt marsh wetland and beach	VPCI-E-AN-184	2020-02-15	PRJNA679832	PMID: 33727354	University of Delhi/McMaster University
SRR13303963	India	Asia	salt marsh wetland and beach	VPCI-E-AN-183	2020-02-15	PRJNA679832	PMID: 33727354	University of Delhi/McMaster University
SRR13303964	India	Asia	salt marsh wetland and beach	VPCI-E-AN-182	2020-02-15	PRJNA679832	PMID: 33727354	University of Delhi/McMaster University
SRR13303965	India	Asia	salt marsh wetland and beach	VPCI-E-AN-181	2020-02-15	PRJNA679832	PMID: 33727354	University of Delhi/McMaster University
SRR13303966	India	Asia	salt marsh wetland and beach	VPCI-E-AN-177	2020-02-15	PRJNA679832	PMID: 33727354	University of Delhi/McMaster University
SRR13094248	India	Asia	salt marsh wetland and beach	VPCI-E-AN-179	2020-02-15	PRJNA679832	PMID: 33727354	University of Delhi/McMaster University
SRR13094250	India	Asia	salt marsh wetland and beach	VPCI-E-AN-175	2020-02-15	PRJNA679832	PMID: 33727354	University of Delhi/McMaster University
SRR13094249	India	Asia	salt marsh wetland and beach	VPCI-E-AN-176	2020-02-15	PRJNA679832	PMID: 33727354	University of Delhi/McMaster University
SRR13094247	India	Asia	salt marsh wetland and beach	VPCI-E-AN-180	2020-02-15	PRJNA679832	PMID: 33727354	University of Delhi/McMaster University
SRR3883426	Pakistan	Asia	blood	B11096	2014	PRJNA328792	PMID: 30559369/PMID: 27988485	Centers for Disease Control and Prevention
SRR3883427	Pakistan	Asia	urine	B11097	2014	PRJNA328792	PMID: 30559369/PMID: 27988485	Centers for Disease Control and Prevention
SRR3883428	Pakistan	Asia	blood	B11114	2015	PRJNA328792	PMID: 30559369/PMID: 27988485	Centers for Disease Control and Prevention
SRR3883429	Pakistan	Asia	urine	B11115	2015	PRJNA328792	PMID: 30559369/PMID: 27988485	Centers for Disease Control and Prevention
SRR3883430	Pakistan	Asia	urine	B11116	2015	PRJNA328792	PMID: 30559369/PMID: 27988485	Centers for Disease Control and Prevention
SRR3883431	Pakistan	Asia	blood	B11117	2015	PRJNA328792	PMID: 30559369/PMID: 27988485	Centers for Disease Control and Prevention
SRR3883432	Pakistan	Asia	urine	B11118	2015	PRJNA328792	PMID: 30559369/PMID: 27988485	Centers for Disease Control and Prevention
SRR3883433	Pakistan	Asia	urine	B11119	2015	PRJNA328792	PMID: 30559369/PMID: 27988485	Centers for Disease Control and Prevention
SRR3883434	India	Asia	blood	B11200	not applicable	PRJNA328792	PMID: 30559369/PMID: 27988485	Centers for Disease Control and Prevention
SRR3883435	India	Asia	blood	B11201	not applicable	PRJNA328792	PMID: 30559369/PMID: 27988485	Centers for Disease Control and Prevention
SRR3883436	India	Asia	wound	B11205	not applicable	PRJNA328792	PMID: 30559369/PMID: 27988485	Centers for Disease Control and Prevention
SRR3883438	Pakistan	Asia	blood	B11098	2014	PRJNA328792	PMID: 30559369/PMID: 27988485	Centers for Disease Control and Prevention
SRR3883439	India	Asia	tissue	B11207	not applicable	PRJNA328792	PMID: 30559369/PMID: 27988485	Centers for Disease Control and Prevention
SRR3883440	India	Asia	tissue	B11208	not applicable	PRJNA328792	PMID: 30559369/PMID: 27988485	Centers for Disease Control and Prevention
SRR3883441	India	Asia	BAL	B11209	not applicable	PRJNA328792	PMID: 30559369/PMID: 27988485	Centers for Disease Control and Prevention
SRR3883442	India	Asia	Tissue	B11210	not applicable	PRJNA328792	PMID: 30559369/PMID: 27988485	Centers for Disease Control and Prevention
SRR3883443	India	Asia	Pericardial fluid	B11212	not applicable	PRJNA328792	PMID: 30559369/PMID: 27988485	Centers for Disease Control and Prevention
SRR3883444	India	Asia	BAL	B11213	not applicable	PRJNA328792	PMID: 30559369/PMID: 27988485	Centers for Disease Control and Prevention
SRR3883445	India	Asia	Blood	B11214	not applicable	PRJNA328792	PMID: 30559369/PMID: 27988485	Centers for Disease Control and Prevention
SRR3883446	India	Asia	Blood	B11215	not applicable	PRJNA328792	PMID: 30559369/PMID: 27988485	Centers for Disease Control and Prevention
SRR3883447	India	Asia	Blood	B11216	not applicable	PRJNA328792	PMID: 30559369/PMID: 27988485	Centers for Disease Control and Prevention
SRR3883448	India	Asia	Blood	B11217	not applicable	PRJNA328792	PMID: 30559369/PMID: 27988485	Centers for Disease Control and Prevention
SRR3883449	Pakistan	Asia	blood	B11099	2014	PRJNA328792	PMID: 30559369/PMID: 27988485	Centers for Disease Control and Prevention
SRR3883450	India	Asia	not collected	B11218	not applicable	PRJNA328792	PMID: 30559369/PMID: 27988485	Centers for Disease Control and Prevention
SRR3883451	India	Asia	not collected	B11219	not applicable	PRJNA328792	PMID: 30559369/PMID: 27988485	Centers for Disease Control and Prevention
SRR3883460	Pakistan	Asia	blood	B11101	2014	PRJNA328792	PMID: 30559369/PMID: 27988485	Centers for Disease Control and Prevention
SRR3883470	Pakistan	Asia	blood	B11102	2014	PRJNA328792	PMID: 30559369/PMID: 27988485	Centers for Disease Control and Prevention
SRR3883471	Pakistan	Asia	urine	B11103	2015	PRJNA328792	PMID: 30559369/PMID: 27988485	Centers for Disease Control and Prevention
SRR3883472	Pakistan	Asia	cvc tip	B11105	2015	PRJNA328792	PMID: 30559369/PMID: 27988485	Centers for Disease Control and Prevention
SRR3883473	Pakistan	Asia	wound	B11112	2015	PRJNA328792	PMID: 30559369/PMID: 27988485	Centers for Disease Control and Prevention
SRR3883474	Pakistan	Asia	urine	B11113	2015	PRJNA328792	PMID: 30559369/PMID: 27988485	Centers for Disease Control and Prevention
SRR6220384	Pakistan	Asia	urine	B11104	2015	PRJNA328792	PMID: 30559369/PMID: 27988485	Centers for Disease Control and Prevention
SRR3883437	India	Asia	clinical sample	B11206	not applicable	PRJNA328792	PMID: 30559369/PMID: 27988485	Centers for Disease Control and Prevention
SRR14252434	India	Asia	clinical sample	B11203	2013	PRJNA722434	not applicable	National Center for Emerging and Zoonotic Infectious Diseases- Mycotic Diseases Branch (cdc-ncezid-mdb)
SRR9316732	China	Asia	blood	CBS12766	not applicable	PRJNA549344	PMID: 34027824	Institute of Microbiology Chinese Academy of Scien
SRR9316733	China	Asia	blood	CBS12767	not applicable	PRJNA549344	PMID: 34027824	Institute of Microbiology Chinese Academy of Scien
SRR9316737	China	Asia	clinical sample	BJCA001	not applicable	PRJNA549344	PMID: 34027824	Institute of Microbiology Chinese Academy of Scien
ERR2300773	United Kingdom	Europe	clinical sample	DN474116W:E1	2016-2018	PRJEB21518	not applicable	Wellcome Sanger Institute
ERR2300775	United Kingdom	Europe	clinical sample	DN474116W:G1	2016-2018	PRJEB21518	not applicable	Wellcome Sanger Institute
ERR2300776	United Kingdom	Europe	clinical sample	DN474116W:H1	2016-2018	PRJEB21518	not applicable	Wellcome Sanger Institute
ERR2300777	United Kingdom	Europe	clinical sample	DN474116W:A2	2016-2018	PRJEB21518	not applicable	Wellcome Sanger Institute
ERR2300778	United Kingdom	Europe	clinical sample	DN474116W:B2	2016-2018	PRJEB21518	not applicable	Wellcome Sanger Institute
ERR2300779	United Kingdom	Europe	clinical sample	DN474116W:C2	2016-2018	PRJEB21518	not applicable	Wellcome Sanger Institute
ERR2300780	United Kingdom	Europe	clinical sample	DN474116W:D2	2016-2018	PRJEB21518	not applicable	Wellcome Sanger Institute
ERR2300781	United Kingdom	Europe	clinical sample	DN474116W:E2	2016-2018	PRJEB21518	not applicable	Wellcome Sanger Institute
ERR2300782	United Kingdom	Europe	clinical sample	DN474116W:F2	2016-2018	PRJEB21518	not applicable	Wellcome Sanger Institute
ERR2300784	United Kingdom	Europe	clinical sample	DN474116W:H2	2016-2018	PRJEB21518	not applicable	Wellcome Sanger Institute
ERR2300785	United Kingdom	Europe	clinical sample	DN474116W:A3	2016-2018	PRJEB21518	not applicable	Wellcome Sanger Institute
ERR2300786	United Kingdom	Europe	clinical sample	DN474116W:B3	2016-2018	PRJEB21518	not applicable	Wellcome Sanger Institute
ERR2300787	United Kingdom	Europe	clinical sample	DN474116W:C3	2016-2018	PRJEB21518	not applicable	Wellcome Sanger Institute
ERR2300788	United Kingdom	Europe	clinical sample	DN474116W:D3	2016-2018	PRJEB21518	not applicable	Wellcome Sanger Institute
ERR2300790	United Kingdom	Europe	clinical sample	DN474116W:F3	2016-2018	PRJEB21518	not applicable	Wellcome Sanger Institute
ERR2300791	United Kingdom	Europe	clinical sample	DN474116W:G3	2016-2018	PRJEB21518	not applicable	Wellcome Sanger Institute
ERR2300792	United Kingdom	Europe	clinical sample	DN474116W:H3	2016-2018	PRJEB21518	not applicable	Wellcome Sanger Institute
ERR2300793	United Kingdom	Europe	clinical sample	DN474116W:A4	2016-2018	PRJEB21518	not applicable	Wellcome Sanger Institute
ERR2300794	United Kingdom	Europe	clinical sample	DN474116W:B4	2016-2018	PRJEB21518	not applicable	Wellcome Sanger Institute
ERR2300795	United Kingdom	Europe	clinical sample	DN474116W:C4	2016-2018	PRJEB21518	not applicable	Wellcome Sanger Institute
ERR2300799	United Kingdom	Europe	clinical sample	DN474116W:G4	2016-2018	PRJEB21518	not applicable	Wellcome Sanger Institute
ERR2300800	United Kingdom	Europe	clinical sample	DN474116W:H4	2016-2018	PRJEB21518	not applicable	Wellcome Sanger Institute
ERR2300801	United Kingdom	Europe	clinical sample	DN474116W:A5	2016-2018	PRJEB21518	not applicable	Wellcome Sanger Institute
ERR2300802	United Kingdom	Europe	clinical sample	DN474116W:B5	2016-2018	PRJEB21518	not applicable	Wellcome Sanger Institute
ERR2300803	United Kingdom	Europe	clinical sample	DN474116W:C5	2016-2018	PRJEB21518	not applicable	Wellcome Sanger Institute
ERR2300805	United Kingdom	Europe	clinical sample	DN474116W:E5	2016-2018	PRJEB21518	not applicable	Wellcome Sanger Institute
ERR2300806	United Kingdom	Europe	clinical sample	DN474116W:F5	2016-2018	PRJEB21518	not applicable	Wellcome Sanger Institute
ERR2300807	United Kingdom	Europe	clinical sample	DN474116W:G5	2016-2018	PRJEB21518	not applicable	Wellcome Sanger Institute
ERR2300808	United Kingdom	Europe	clinical sample	DN474116W:H5	2016-2018	PRJEB21518	not applicable	Wellcome Sanger Institute
ERR2300811	United Kingdom	Europe	clinical sample	DN474116W:C6	2016-2018	PRJEB21518	not applicable	Wellcome Sanger Institute
ERR2300812	United Kingdom	Europe	clinical sample	DN474116W:D6	2016-2018	PRJEB21518	not applicable	Wellcome Sanger Institute
ERR2300813	United Kingdom	Europe	clinical sample	DN474116W:E6	2016-2018	PRJEB21518	not applicable	Wellcome Sanger Institute
ERR2300814	United Kingdom	Europe	clinical sample	DN474116W:F6	2016-2018	PRJEB21518	not applicable	Wellcome Sanger Institute
SRR10554762	Canada	North America	clinical sample	CNISP 0002	not applicable	PRJNA592373	PMID: 34910140	Public Health Agency of Canada
SRR10554763	Canada	North America	clinical sample	CNISP 0001	not applicable	PRJNA592373	PMID: 34910140	Public Health Agency of Canada
SRR10461139	Kenya	Africa	P/SWAB	B16422	2018-04-20	PRJNA595978	PMID: 32345637	National Center for Emerging and Zoonotic Infectious Diseases- Mycotic Diseases Branch (cdc-ncezid-mdb)
SRR10461140	Kenya	Africa	blood	B16421	2018-01-25	PRJNA595978	PMID: 32345637	National Center for Emerging and Zoonotic Infectious Diseases- Mycotic Diseases Branch (cdc-ncezid-mdb)
SRR10461148	United Arab Emirates	Asia	not applicable	B14189	2018-02-04	PRJNA595978	PMID: 32345637	National Center for Emerging and Zoonotic Infectious Diseases- Mycotic Diseases Branch (cdc-ncezid-mdb)
SRR10461149	Saudi Arabia	Asia	urine	B14165	2018-01-10	PRJNA595978	PMID: 32345637	National Center for Emerging and Zoonotic Infectious Diseases- Mycotic Diseases Branch (cdc-ncezid-mdb)
SRR10461150	United Arab Emirates	Asia	not applicable	B14156	2018-01-03	PRJNA595978	PMID: 32345637	National Center for Emerging and Zoonotic Infectious Diseases- Mycotic Diseases Branch (cdc-ncezid-mdb)
SRR10461151	Saudi Arabia	Asia	blood	B14147	2017-12-25	PRJNA595978	PMID: 32345637	National Center for Emerging and Zoonotic Infectious Diseases- Mycotic Diseases Branch (cdc-ncezid-mdb)
SRR10461152	Saudi Arabia	Asia	blood	B14146	2017-12-10	PRJNA595978	PMID: 32345637	National Center for Emerging and Zoonotic Infectious Diseases- Mycotic Diseases Branch (cdc-ncezid-mdb)
SRR10461153	Saudi Arabia	Asia	Pleural Fluid	B14126	2017-11-10	PRJNA595978	PMID: 32345637	National Center for Emerging and Zoonotic Infectious Diseases- Mycotic Diseases Branch (cdc-ncezid-mdb)
SRR10461154	United Arab Emirates	Asia	not applicable	B14000	2017-10-08	PRJNA595978	PMID: 32345637	National Center for Emerging and Zoonotic Infectious Diseases- Mycotic Diseases Branch (cdc-ncezid-mdb)
SRR10461155	United Arab Emirates	Asia	not applicable	B13999	2017-10-21	PRJNA595978	PMID: 32345637	National Center for Emerging and Zoonotic Infectious Diseases- Mycotic Diseases Branch (cdc-ncezid-mdb)
SRR10461156	United Arab Emirates	Asia	blood	B13917	2017-09-15	PRJNA595978	PMID: 32345637	National Center for Emerging and Zoonotic Infectious Diseases- Mycotic Diseases Branch (cdc-ncezid-mdb)
SRR10461157	United Arab Emirates	Asia	blood	B13916	2017-09-11	PRJNA595978	PMID: 32345637	National Center for Emerging and Zoonotic Infectious Diseases- Mycotic Diseases Branch (cdc-ncezid-mdb)
SRR10461158	Canada	North America	ear fluid	B13464	2017-05-15	PRJNA595978	PMID: 32345637	National Center for Emerging and Zoonotic Infectious Diseases- Mycotic Diseases Branch (cdc-ncezid-mdb)
SRR10461160	United States	North America	blood	B13282	2017-05-04	PRJNA595978	PMID: 32345637	National Center for Emerging and Zoonotic Infectious Diseases- Mycotic Diseases Branch (cdc-ncezid-mdb)
SRR10461161	United States	North America	sputum	B13279	2017-04-22	PRJNA595978	PMID: 32345637	National Center for Emerging and Zoonotic Infectious Diseases- Mycotic Diseases Branch (cdc-ncezid-mdb)
SRR10461162	United States	North America	bile	B13277	2017-04-04	PRJNA595978	PMID: 32345637	National Center for Emerging and Zoonotic Infectious Diseases- Mycotic Diseases Branch (cdc-ncezid-mdb)
SRR10461184	United States	North America	blood	B13276	2017-04-09	PRJNA595978	PMID: 32345637	National Center for Emerging and Zoonotic Infectious Diseases- Mycotic Diseases Branch (cdc-ncezid-mdb)
SRR10461185	United States	North America	urine	B13274	2017-04-18	PRJNA595978	PMID: 32345637	National Center for Emerging and Zoonotic Infectious Diseases- Mycotic Diseases Branch (cdc-ncezid-mdb)
SRR10461186	United States	North America	sputum	B12802	2017-04-12	PRJNA595978	PMID: 32345637	National Center for Emerging and Zoonotic Infectious Diseases- Mycotic Diseases Branch (cdc-ncezid-mdb)
SRR10461187	United States	North America	blood	B12421	2016-11-18	PRJNA595978	PMID: 32345637	National Center for Emerging and Zoonotic Infectious Diseases- Mycotic Diseases Branch (cdc-ncezid-mdb)
SRR10461208	Kenya	Africa	CSF	B16513	2017-06-16	PRJNA595978	PMID: 32345637	National Center for Emerging and Zoonotic Infectious Diseases- Mycotic Diseases Branch (cdc-ncezid-mdb)
SRR10461209	Kenya	Africa	blood	B16511	2017-05-28	PRJNA595978	PMID: 32345637	National Center for Emerging and Zoonotic Infectious Diseases- Mycotic Diseases Branch (cdc-ncezid-mdb)
SRR10461210	Kenya	Africa	urine	B16510	2017-04-21	PRJNA595978	PMID: 32345637	National Center for Emerging and Zoonotic Infectious Diseases- Mycotic Diseases Branch (cdc-ncezid-mdb)
SRR10461214	Kenya	Africa	W/ SWAB	B16503	2017-05-21	PRJNA595978	PMID: 32345637	National Center for Emerging and Zoonotic Infectious Diseases- Mycotic Diseases Branch (cdc-ncezid-mdb)
SRR10461217	Kenya	Africa	blood	B16490	2017-02-02	PRJNA595978	PMID: 32345637	National Center for Emerging and Zoonotic Infectious Diseases- Mycotic Diseases Branch (cdc-ncezid-mdb)
SRR10461218	Kenya	Africa	ASCITIC	B16487	2016-10-11	PRJNA595978	PMID: 32345637	National Center for Emerging and Zoonotic Infectious Diseases- Mycotic Diseases Branch (cdc-ncezid-mdb)
SRR10461223	Kenya	Africa	blood	B16479	2016-02-08	PRJNA595978	PMID: 32345637	National Center for Emerging and Zoonotic Infectious Diseases- Mycotic Diseases Branch (cdc-ncezid-mdb)
SRR10461224	Kenya	Africa	blood	B16477	2015-11-15	PRJNA595978	PMID: 32345637	National Center for Emerging and Zoonotic Infectious Diseases- Mycotic Diseases Branch (cdc-ncezid-mdb)
SRR10461226	Kenya	Africa	urine	B16472	2015-07-04	PRJNA595978	PMID: 32345637	National Center for Emerging and Zoonotic Infectious Diseases- Mycotic Diseases Branch (cdc-ncezid-mdb)
SRR10461235	Kenya	Africa	urine	B16448	2014-04-02	PRJNA595978	PMID: 32345637	National Center for Emerging and Zoonotic Infectious Diseases- Mycotic Diseases Branch (cdc-ncezid-mdb)
SRR10461237	Kenya	Africa	urine	B16444	2014-03-22	PRJNA595978	PMID: 32345637	National Center for Emerging and Zoonotic Infectious Diseases- Mycotic Diseases Branch (cdc-ncezid-mdb)
SRR10461241	Kenya	Africa	CVC	B16438	2014-03-26	PRJNA595978	PMID: 32345637	National Center for Emerging and Zoonotic Infectious Diseases- Mycotic Diseases Branch (cdc-ncezid-mdb)
SRR10723347	France	Europe	not applicable	Candida auris CNRMA17-624	2017	PRJNA595978	PMID: 32345637	National Center for Emerging and Zoonotic Infectious Diseases- Mycotic Diseases Branch (cdc-ncezid-mdb)
SRR10723348	France	Europe	not applicable	Candida auris CNRMA15-337	2015	PRJNA595978	PMID: 32345637	National Center for Emerging and Zoonotic Infectious Diseases- Mycotic Diseases Branch (cdc-ncezid-mdb)
SRR10851769	Pakistan	Asia	Burn wound	B8441	2008-11-05	PRJNA595978	PMID: 32345637	National Center for Emerging and Zoonotic Infectious Diseases- Mycotic Diseases Branch (cdc-ncezid-mdb)
SRR10852068	Kenya	Africa	blood	B16401	2011-11-08	PRJNA595978	PMID: 32345637	National Center for Emerging and Zoonotic Infectious Diseases- Mycotic Diseases Branch (cdc-ncezid-mdb)
SRR10102335	Singapore	Asia	Scrotal wound	ca06	2018	PRJNA540907	PMID: 31600556	Singapore General Hospital
SRR10102337	Singapore	Asia	blood	ca04	2017	PRJNA540907	PMID: 31600556	Singapore General Hospital
SRR10102338	Singapore	Asia	blood	ca03	2016	PRJNA540907	PMID: 31600556	Singapore General Hospital
SRR10102339	Singapore	Asia	blood	ca02	2015	PRJNA540907	PMID: 31600556	Singapore General Hospital
SRR10102340	Singapore	Asia	Femur tissue	ca01	2012	PRJNA540907	PMID: 31600556	Singapore General Hospital
ERR1519359	India	Asia	blood	VPCI_510_P_14	2014	PRJEB14717	PMID: 27617098	Vallabhbhai Patel Chest Institute
ERR1519358	India	Asia	blood	VPCI_692_P_12	2012	PRJEB14717	PMID: 27617098	Vallabhbhai Patel Chest Institute
ERR1519357	India	Asia	blood	VPCI_550_P_14	2014	PRJEB14717	PMID: 27617098	Vallabhbhai Patel Chest Institute
SRR9201318	Russia	Europe	blood	RCPF-1821	2017-10-27	PRJNA514082	PMID: 31290551	North-Western State Medical University
ERR899743	India	Asia	blood	VPCI 479/P/13	2013	PRJEB9463	PMID: 26184929	Vallabhbhai Patel Chest Institute
SRR10290621	Germany	Europe	Swab inguinal region	NRZ-2017-394-3	2017	PRJNA485415	PMID: 31223105	University of Wuerzburg
SRR10290272	Germany	Europe	urine	NRZ-2017-394/2	2017	PRJNA485414	PMID: 31223105	University of Wuerzburg
SRR10277313	Germany	Europe	urine	NRZ-2017-394/1	2017	PRJNA485409	PMID: 31223105	University of Wuerzburg
SRR9993949	Netherlands	Europe	urine	NG-20724Am	2019	PRJNA560710	PMID: 31574934	Canisius Wilhelmina Hospital
SRR7507279	United States	North America	urine	C_auris_CA	2017-08-15	PRJNA480539	PMID: 31163013	University of California San Francisco/Chan Zuckerberg Biohub
SRR10292311	Germany	Europe	urine	NRZ-2017-288	2017	PRJNA485239	PMID: 31223105	Bioinformatik, Biozentrum, Uni Wuerzburg
SRR10292114	Germany	Europe	blood	NRZ-2015-214	2015	PRJNA485145	PMID: 31223105	Bioinformatik, Biozentrum, Uni Wuerzburg
ERR3503271	China	Asia	Pooled swab (nasal, axilla, and groin)	Cau1917	2019-07-10	PRJEB34199	PMID: 33414279	Public Health Laboratory Centre
ERR3503270	China	Asia	Pooled swab (nasal, axilla, and groin)	Cau1916	2019-07-11	PRJEB34199	PMID: 33414279	Public Health Laboratory Centre
ERR3503267	China	Asia	Nasal swab	Cau1913	2019-07-08	PRJEB34199	PMID: 33414279	Public Health Laboratory Centre
ERR3503268	China	Asia	Nasal swab	Cau1914	2019-07-09	PRJEB34199	PMID: 33414279	Public Health Laboratory Centre
ERR3503269	China	Asia	Nasal swab	Cau1915	2019-07-06	PRJEB34199	PMID: 33414279	Public Health Laboratory Centre
ERR3503266	China	Asia	Pooled swab (axilla and groin)	Cau1912	2019-07-09	PRJEB34199	PMID: 33414279	Public Health Laboratory Centre
ERR3503273	China	Asia	Pooled swab (nasal, axilla, and groin)	Cau1919	2019-07-16	PRJEB34199	PMID: 33414279	Public Health Laboratory Centre
ERR2299894	United Kingdom	Europe	Central venous pressure line site	16B31	2015-04 - 2016-07	PRJEB20230	PMID: 29593275	IMPERIAL COLLEGE LONDON
ERR2299893	United Kingdom	Europe	Groin	16B30	2015-04 - 2016-07	PRJEB20230	PMID: 29593275	IMPERIAL COLLEGE LONDON
ERR2299892	United Kingdom	Europe	Axilla swab	16I34	2015-04 - 2016-07	PRJEB20230	PMID: 29593275	IMPERIAL COLLEGE LONDON
ERR2299891	United Kingdom	Europe	Groin	16I33	2015-04 - 2016-07	PRJEB20230	PMID: 29593275	IMPERIAL COLLEGE LONDON
ERR2299890	United Kingdom	Europe	not applicable	16B15b	2015-04 - 2016-07	PRJEB20230	PMID: 29593275	IMPERIAL COLLEGE LONDON
ERR2299889	United Kingdom	Europe	Screen	16I30	2015-04 - 2016-07	PRJEB20230	PMID: 29593275	IMPERIAL COLLEGE LONDON
ERR2299888	United Kingdom	Europe	not applicable	16B27b	2015-04 - 2016-07	PRJEB20230	PMID: 29593275	IMPERIAL COLLEGE LONDON
ERR2299887	United Kingdom	Europe	Extracorporeal membrane Oxygenation site	16B26	2015-04 - 2016-07	PRJEB20230	PMID: 29593275	IMPERIAL COLLEGE LONDON
ERR2299886	United Kingdom	Europe	Screen	16I27a	2015-04 - 2016-07	PRJEB20230	PMID: 29593275	IMPERIAL COLLEGE LONDON
ERR2299885	United Kingdom	Europe	not applicable	16B25	2015-04 - 2016-07	PRJEB20230	PMID: 29593275	IMPERIAL COLLEGE LONDON
ERR2299884	United Kingdom	Europe	Pacing wire	16B24b	2015-04 - 2016-07	PRJEB20230	PMID: 29593275	IMPERIAL COLLEGE LONDON
ERR2299883	United Kingdom	Europe	not applicable	16B22b	2015-04 - 2016-07	PRJEB20230	PMID: 29593275	IMPERIAL COLLEGE LONDON
ERR2299882	United Kingdom	Europe	Sputum	16B24a	2015-04 - 2016-07	PRJEB20230	PMID: 29593275	IMPERIAL COLLEGE LONDON
ERR2299881	United Kingdom	Europe	not applicable	16B22a	2015-04 - 2016-07	PRJEB20230	PMID: 29593275	IMPERIAL COLLEGE LONDON
ERR2299880	United Kingdom	Europe	Axilla swab	16B21	2015-04 - 2016-07	PRJEB20230	PMID: 29593275	IMPERIAL COLLEGE LONDON
ERR2299879	United Kingdom	Europe	Urine catheter	16B16	2015-04 - 2016-07	PRJEB20230	PMID: 29593275	IMPERIAL COLLEGE LONDON
ERR2299878	United Kingdom	Europe	not applicable	16B20	2015-04 - 2016-07	PRJEB20230	PMID: 29593275	IMPERIAL COLLEGE LONDON
ERR2299877	United Kingdom	Europe	Screen	16I17	2015-04 - 2016-07	PRJEB20230	PMID: 29593275	IMPERIAL COLLEGE LONDON
ERR2299876	United Kingdom	Europe	not applicable	16B15a	2015-04 - 2016-07	PRJEB20230	PMID: 29593275	IMPERIAL COLLEGE LONDON
ERR2299875	United Kingdom	Europe	Catheter tip	16B18	2015-04 - 2016-07	PRJEB20230	PMID: 29593275	IMPERIAL COLLEGE LONDON
ERR2299874	United Kingdom	Europe	not applicable	16I29a	2015-04 - 2016-07	PRJEB20230	PMID: 29593275	IMPERIAL COLLEGE LONDON
ERR2299873	United Kingdom	Europe	Bed	16I29b	2015-04 - 2016-07	PRJEB20230	PMID: 29593275	IMPERIAL COLLEGE LONDON
ERR2299872	United Kingdom	Europe	not applicable	16B13	2015-04 - 2016-07	PRJEB20230	PMID: 29593275	IMPERIAL COLLEGE LONDON
ERR2299871	United Kingdom	Europe	not applicable	16B12	2015-04 - 2016-07	PRJEB20230	PMID: 29593275	IMPERIAL COLLEGE LONDON
ERR2299870	United Kingdom	Europe	Groin swab	15B10	2015-04 - 2016-07	PRJEB20230	PMID: 29593275	IMPERIAL COLLEGE LONDON
ERR2299869	United Kingdom	Europe	not applicable	15B6	2015-04 - 2016-07	PRJEB20230	PMID: 29593275	IMPERIAL COLLEGE LONDON
ERR2299868	United Kingdom	Europe	Vascath site	15B5	2015-04 - 2016-07	PRJEB20230	PMID: 29593275	IMPERIAL COLLEGE LONDON
SRR9325939	China	Asia	BALF	BJ_A11	not applicable	PRJNA549561	PMID: 33077664	Institute of Microbiology Chinese Academy of Sciences
SRR9325938	China	Asia	BALF	BJ_A12	not applicable	PRJNA549561	PMID: 33077664	Institute of Microbiology Chinese Academy of Sciences
SRR9325937	China	Asia	BALF	BJ_A13	not applicable	PRJNA549561	PMID: 33077664	Institute of Microbiology Chinese Academy of Sciences
SRR9325936	China	Asia	BALF	BJ_A14	not applicable	PRJNA549561	PMID: 33077664	Institute of Microbiology Chinese Academy of Sciences
SRR9325935	China	Asia	BALF	BJ_A15	not applicable	PRJNA549561	PMID: 33077664	Institute of Microbiology Chinese Academy of Sciences
SRR9325934	China	Asia	BALF	BJ_A16	not applicable	PRJNA549561	PMID: 33077664	Institute of Microbiology Chinese Academy of Sciences
SRR9325933	China	Asia	BALF	BJ_A17	not applicable	PRJNA549561	PMID: 33077664	Institute of Microbiology Chinese Academy of Sciences
SRR9325932	China	Asia	BALF	BJ_A18	not applicable	PRJNA549561	PMID: 33077664	Institute of Microbiology Chinese Academy of Sciences
SRR9325931	China	Asia	BALF	BJ_B1	not applicable	PRJNA549561	PMID: 33077664	Institute of Microbiology Chinese Academy of Sciences
SRR9325930	China	Asia	BALF	BJ_B2	not applicable	PRJNA549561	PMID: 33077664	Institute of Microbiology Chinese Academy of Sciences
SRR9325929	China	Asia	BALF	BJ_A3	not applicable	PRJNA549561	PMID: 33077664	Institute of Microbiology Chinese Academy of Sciences
SRR9325928	China	Asia	BALF	BJ_A4	not applicable	PRJNA549561	PMID: 33077664	Institute of Microbiology Chinese Academy of Sciences
SRR9325927	China	Asia	BALF	BJ_A1	not applicable	PRJNA549561	PMID: 33077664	Institute of Microbiology Chinese Academy of Sciences
SRR9325926	China	Asia	BALF	BJ_A2	not applicable	PRJNA549561	PMID: 33077664	Institute of Microbiology Chinese Academy of Sciences
SRR9325925	China	Asia	BALF	BJ_A7	not applicable	PRJNA549561	PMID: 33077664	Institute of Microbiology Chinese Academy of Sciences
SRR9325924	China	Asia	BALF	BJ_A8	not applicable	PRJNA549561	PMID: 33077664	Institute of Microbiology Chinese Academy of Sciences
SRR9325923	China	Asia	BALF	BJ_A5	not applicable	PRJNA549561	PMID: 33077664	Institute of Microbiology Chinese Academy of Sciences
SRR9325922	China	Asia	BALF	BJ_A6	not applicable	PRJNA549561	PMID: 33077664	Institute of Microbiology Chinese Academy of Sciences
SRR9325921	China	Asia	BALF	BJ_A9	not applicable	PRJNA549561	PMID: 33077664	Institute of Microbiology Chinese Academy of Sciences
SRR9325920	China	Asia	BALF	BJ_A10	not applicable	PRJNA549561	PMID: 33077664	Institute of Microbiology Chinese Academy of Sciences
SRR9325919	China	Asia	BALF	BJ_B4	not applicable	PRJNA549561	PMID: 33077664	Institute of Microbiology Chinese Academy of Sciences
SRR9325918	China	Asia	BALF	BJ_B3	not applicable	PRJNA549561	PMID: 33077664	Institute of Microbiology Chinese Academy of Sciences
SRR9325917	China	Asia	BALF	BJ_B6	not applicable	PRJNA549561	PMID: 33077664	Institute of Microbiology Chinese Academy of Sciences
SRR9325916	China	Asia	BALF	BJ_B5	not applicable	PRJNA549561	PMID: 33077664	Institute of Microbiology Chinese Academy of Sciences
SRR9325915	China	Asia	BALF	BJ_B8	not applicable	PRJNA549561	PMID: 33077664	Institute of Microbiology Chinese Academy of Sciences
SRR9325914	China	Asia	BALF	BJ_B7	not applicable	PRJNA549561	PMID: 33077664	Institute of Microbiology Chinese Academy of Sciences
SRR10906829	China	Asia	BALF	BJ-R1	2019-11-01	PRJNA549561	PMID: 33077664	Institute of Microbiology Chinese Academy of Sciences
SRR10906828	China	Asia	BALF	BJ-R2	2019-11-01	PRJNA549561	PMID: 33077664	Institute of Microbiology Chinese Academy of Sciences
SRR10906827	China	Asia	BALF	BJ-R3	2019-11-01	PRJNA549561	PMID: 33077664	Institute of Microbiology Chinese Academy of Sciences
SAMN26201039	India	Asia	Apple	VPCI-F1-A-2020	2020-03-16	PRJNA809768	this study	University of Delhi/McMaster university
SAMN26201040	India	Asia	Apple	VPCI-F1-B-2020	2020-03-16	PRJNA809768	this study	University of Delhi/McMaster university
SAMN26201041	India	Asia	Apple	VPCI-F35-A-2021	2021-04-06	PRJNA809768	this study	University of Delhi/McMaster university
SAMN26201042	India	Asia	Apple	VPCI-F35-B-2021	2021-04-06	PRJNA809768	this study	University of Delhi/McMaster university
SAMN26201043	India	Asia	Apple	VPCI-F36-A-2021	2021-07-26	PRJNA809768	this study	University of Delhi/McMaster university
SAMN26201044	India	Asia	Apple	VPCI-F37-A-2021	2021-07-26	PRJNA809768	this study	University of Delhi/McMaster university
SAMN26201045	India	Asia	Apple	VPCI-F37-B-2021	2021-07-26	PRJNA809768	this study	University of Delhi/McMaster university
SAMN26201046	India	Asia	Apple	VPCI-F38-A-2021	2021-07-26	PRJNA809768	this study	University of Delhi/McMaster university
SAMN26201047	India	Asia	Apple	VPCI-F38-B-2021	2021-07-26	PRJNA809768	this study	University of Delhi/McMaster university
SAMN26201048	India	Asia	Apple	VPCI-F39-A-2021	2021-07-26	PRJNA809768	this study	University of Delhi/McMaster university
SAMN26201049	India	Asia	Apple	VPCI-F5-A-2020	2020-03-16	PRJNA809768	this study	University of Delhi/McMaster university
SAMN26201050	India	Asia	Apple	VPCI-F6-A-2020	2020-04-15	PRJNA809768	this study	University of Delhi/McMaster university
SAMN26201051	India	Asia	Apple	VPCI-F6-B-2020	2020-04-15	PRJNA809768	this study	University of Delhi/McMaster university
SAMN26201052	India	Asia	Apple	VPCI-F6-C-2020	2020-04-15	PRJNA809768	this study	University of Delhi/McMaster university
SAMN26201053	India	Asia	Apple	VPCI-F6-D-2020	2020-04-15	PRJNA809768	this study	University of Delhi/McMaster university
SAMN26201054	India	Asia	Apple	VPCI-F6-E-2020	2020-04-15	PRJNA809768	this study	University of Delhi/McMaster university
